# Supplementary material for: Redetermination of tantalum penta­bromide, (TaBr5)2
Source: Acta Crystallogr Sect E Struct Rep Online. 2010 Aug 21;66(Pt 9):i67. doi: 10.1107/S1600536810032538 (PMC3007875; doi:10.1107/S1600536810032538)
Supplement: Supplementary file 1 [file e-66-00i67-sup1.cif]

##############################################################################
###                                                                        ###
###        Electronic paper (Acta Crystallographica Section E)             ###
###                                                                        ###
##############################################################################
#                                                                            #
# This CIF contains the data in a paper accepted for publication in Acta     #
# Crystallographica Section E. It conforms to the requirements of Notes      #
# for Authors for Section E, and has been peer reviewed under the auspices   #
# of the IUCr Commission on Journals.                                        #
#                                                                            #
# Full details of the Crystallographic Information File format               #
# are given in the paper "The Crystallographic Information File (CIF):       #
# a New Standard Archive File for Crystallography" by S. R. Hall, F. H.      #
# Allen and I. D. Brown [Acta Cryst. (1991), A47, 655-685].                  #
#                                                                            #
# The current version of the core CIF dictionary is obtainable from          #
# ftp://ftp.iucr.org/pub/cif_core.dic. The current version number is 2.4.    #
#                                                                            #
# Software is freely available for graphical display of the structure(s) in  #
# this CIF.  For information consult the CIF home page http://www.iucr.org/  #
# cif/home.html                                                              #
#                                                                            #
# This file may be used for bona fide research purposes within the           #
# scientific community so long as proper attribution is given to the journal # 
# article from which it was obtained.                                        #
#                                                                            #
##############################################################################
                                             
data_I
_audit_creation_method     SHELXL-975
_chemical_name_systematic
;
di-\m-bromido-bis[tetrabromidotantalum(V)]
;
_chemical_name_common     'tantalum pentabromide'
_chemical_formula_moiety     'Br10 Ta2'
_chemical_formula_sum     'Br10 Ta2'
_chemical_formula_iupac     'Ta2 Br10'
_chemical_formula_weight     1161.00
_chemical_melting_point     ?
_symmetry_cell_setting     monoclinic
_symmetry_space_group_name_H-M     'C 2/m'
_symmetry_space_group_name_Hall     '-C 2y'
loop_
    _symmetry_equiv_pos_as_xyz
    'x, y, z'
    '-x, y, -z'
    'x+1/2, y+1/2, z'
    '-x+1/2, y+1/2, -z'
    '-x, -y, -z'
    'x, -y, z'
    '-x+1/2, -y+1/2, -z'
    'x+1/2, -y+1/2, z'
_cell_length_a     19.433(3)
_cell_length_b     18.775(2)
_cell_length_c     6.2034(10)
_cell_angle_alpha     90.00
_cell_angle_beta     90.716(13)
_cell_angle_gamma     90.00
_cell_volume     2263.2(6)
_cell_formula_units_Z     6
_cell_measurement_reflns_used     7929
_cell_measurement_theta_min     2.12
_cell_measurement_theta_max     27.07
_cell_measurement_temperature     293(2)
_cell_special_details     none
_exptl_crystal_description     polyhedron
_exptl_crystal_colour     orange
_exptl_crystal_size_max     0.138
_exptl_crystal_size_mid     0.088
_exptl_crystal_size_min     0.039
_exptl_crystal_density_diffrn     5.111
_exptl_crystal_density_meas     ?
_exptl_crystal_density_method     'not measured'
_exptl_crystal_F_000     2976
_exptl_absorpt_coefficient_mu     40.933
_exptl_absorpt_correction_type     numerical
_exptl_absorpt_process_details
;
(X-SHAPE; Stoe & Cie, 1999)
;
_exptl_absorpt_correction_T_min     0.0140
_exptl_absorpt_correction_T_max     0.0893
_exptl_special_details
;
;
_diffrn_ambient_temperature     293(2)
_diffrn_radiation_type     MoK\a
_diffrn_radiation_wavelength     0.71073
_diffrn_radiation_source     'fine-focus sealed tube'
_diffrn_radiation_monochromator     graphite
_diffrn_measurement_device_type     'Stoe IPDS 2'
_diffrn_measurement_method     oscillation
_diffrn_detector_area_resol_mean     0
_diffrn_reflns_number     17962
_diffrn_reflns_av_R_equivalents     0.1245
_diffrn_reflns_av_sigmaI/netI     0.0644
_diffrn_reflns_theta_min     1.51
_diffrn_reflns_theta_max     27.33
_diffrn_reflns_theta_full     27.33
_diffrn_measured_fraction_theta_max     0.991
_diffrn_measured_fraction_theta_full     0.991
_diffrn_reflns_limit_h_min     -24
_diffrn_reflns_limit_h_max     24
_diffrn_reflns_limit_k_min     -24
_diffrn_reflns_limit_k_max     24
_diffrn_reflns_limit_l_min     -7
_diffrn_reflns_limit_l_max     7
_diffrn_standards_number     0
_diffrn_standards_interval_count     .
_diffrn_standards_interval_time     .
_diffrn_standards_decay_%     0
_refine_special_details
;
Refinement of <i>F</i>^2^ against ALL reflections. The weighted <i>R</i>-factor
<i>wR</i> and goodness of fit <i>S</i> are based on <i>F</i>^2^, conventional
<i>R</i>-factors <i>R</i> are based on <i>F</i>, with <i>F</i> set to zero for
negative <i>F</i>^2^. The threshold expression of <i>F</i>^2^ >
\s(<i>F</i>^2^) is used only for calculating <i>R</i>-factors(gt) <i>etc</i>.
and is not relevant to the choice of reflections for refinement.
<i>R</i>-factors based on <i>F</i>^2^ are statistically about twice as large
as those based on <i>F</i>, and <i>R</i>- factors based on ALL data will be
even larger.
;
_reflns_number_total     2605
_reflns_number_gt     1678
_reflns_threshold_expression     I>2\s(I)
_refine_ls_structure_factor_coef     Fsqd
_refine_ls_matrix_type     full
_refine_ls_R_factor_all     0.0760
_refine_ls_R_factor_gt     0.0416
_refine_ls_wR_factor_gt     0.0968
_refine_ls_wR_factor_ref     0.1094
_refine_ls_goodness_of_fit_ref     0.949
_refine_ls_restrained_S_all     0.949
_refine_ls_number_reflns     2605
_refine_ls_number_parameters     88
_refine_ls_number_restraints     0
_refine_ls_number_constraints     0
_refine_ls_hydrogen_treatment     .
_refine_ls_weighting_scheme     calc
_refine_ls_weighting_details
         'calc w=1/[\s^2^(Fo^2^)+(0.0563P)^2^+0.0000P] where P=(Fo^2^+2Fc^2^)/3'
_atom_sites_solution_hydrogens     .
_atom_sites_solution_primary     direct
_atom_sites_solution_secondary     difmap
_refine_ls_shift/su_max     0.001
_refine_ls_shift/su_mean     0.000
_refine_diff_density_max     1.709
_refine_diff_density_min     -1.533
_refine_ls_extinction_method     '<i>SHELXL97<i> (Sheldrick, 2008)'
_refine_ls_extinction_coef     0.00064(4)
_refine_ls_extinction_expression
                                  'Fc^*^=kFc[1+0.001xFc^2^\l^3^/sin(2\q)]^-1/4^'
_refine_ls_abs_structure_details     ?
_refine_ls_abs_structure_Rogers     ?
loop_
    _atom_type_symbol
    _atom_type_description
    _atom_type_scat_dispersion_real
    _atom_type_scat_dispersion_imag
    _atom_type_scat_source
    'Br' 'Br' -0.2901 2.4595
                         'International Tables Vol C Tables 4.2.6.8 and 6.1.1.4'
    'Ta' 'Ta' -0.7052 6.5227
                         'International Tables Vol C Tables 4.2.6.8 and 6.1.1.4'
_computing_data_collection     '<i>X-AREA</i> (Stoe & Cie, 2002)'
_computing_cell_refinement     '<i>X-RED</i> (Stoe & Cie, 2002)'
_computing_data_reduction     '<i>X-RED</i> (Stoe & Cie, 2002)'
_computing_structure_solution     '<i>SIR92</i> (Altomare <i>et al.</i>, 1994)'
_computing_structure_refinement     '<i>SHELXL97</i> (Sheldrick, 2008)'
_computing_molecular_graphics     '<i>DIAMOND</i> (Brandenburg, 2005)'
_computing_publication_material     '<i>SHELXL97</i> (Sheldrick, 2008)'
loop_
    _atom_site_type_symbol
    _atom_site_label
    _atom_site_fract_x
    _atom_site_fract_y
    _atom_site_fract_z
    _atom_site_U_iso_or_equiv
    _atom_site_adp_type
    _atom_site_calc_flag
    _atom_site_refinement_flags
    _atom_site_occupancy
    _atom_site_disorder_assembly
    _atom_site_disorder_group
    Ta Ta1 1.0000 0.38934(4) 0.5000 0.0296(2) Uani d S 1 . .
    Ta Ta2 0.66677(3) 0.38928(3) 0.97909(7) 0.02938(18) Uani d . 1 . .
    Br Br1 0.61422(10) 0.5000 1.2034(3) 0.0326(4) Uani d S 1 . .
    Br Br2 0.61078(9) 0.30802(8) 1.2210(2) 0.0430(4) Uani d . 1 . .
    Br Br3 0.56469(8) 0.40167(8) 0.7436(2) 0.0406(3) Uani d . 1 . .
    Br Br4 0.72279(9) 0.30797(8) 0.7378(2) 0.0430(4) Uani d . 1 . .
    Br Br5 0.71903(11) 0.5000 0.7544(3) 0.0321(4) Uani d S 1 . .
    Br Br6 0.89789(8) 0.40192(8) 0.7271(2) 0.0421(3) Uani d . 1 . .
    Br Br7 0.76900(8) 0.40188(8) 1.2143(2) 0.0415(3) Uani d . 1 . .
    Br Br8 1.05614(9) 0.30768(8) 0.7446(2) 0.0451(4) Uani d . 1 . .
    Br Br9 1.05245(11) 0.5000 0.7294(3) 0.0323(4) Uani d S 1 . .
loop_
    _atom_site_aniso_label
    _atom_site_aniso_U_11
    _atom_site_aniso_U_22
    _atom_site_aniso_U_33
    _atom_site_aniso_U_12
    _atom_site_aniso_U_13
    _atom_site_aniso_U_23
    Ta1 0.0289(4) 0.0278(4) 0.0320(4) 0.000 0.0032(3) 0.000
    Ta2 0.0292(3) 0.0280(3) 0.0310(3) 0.0002(2) 0.00055(19) -0.00014(18)
    Br1 0.0353(11) 0.0314(9) 0.0312(8) 0.000 0.0070(7) 0.000
    Br2 0.0464(10) 0.0408(8) 0.0419(7) -0.0076(6) 0.0083(6) 0.0062(5)
    Br3 0.0338(8) 0.0460(8) 0.0419(7) -0.0012(6) -0.0074(5) -0.0021(5)
    Br4 0.0465(10) 0.0396(7) 0.0431(7) 0.0060(7) 0.0079(6) -0.0087(6)
    Br5 0.0343(11) 0.0316(9) 0.0305(8) 0.000 0.0067(7) 0.000
    Br6 0.0353(8) 0.0457(8) 0.0455(7) -0.0017(6) 0.0125(6) 0.0023(6)
    Br7 0.0349(8) 0.0453(8) 0.0440(7) 0.0008(6) -0.0079(5) 0.0031(6)
    Br8 0.0464(10) 0.0400(7) 0.0487(8) 0.0075(7) -0.0038(6) 0.0096(6)
    Br9 0.0360(11) 0.0305(8) 0.0303(8) 0.000 -0.0039(7) 0.000
_geom_special_details
;
All e.s.d.'s (except the e.s.d. in the dihedral angle between two l.s. planes)
are estimated using the full covariance matrix. The cell e.s.d.'s are taken
into account individually in the estimation of e.s.d.'s in distances, angles
and torsion angles; correlations between e.s.d.'s in cell parameters are only
used when they are defined by crystal symmetry. An approximate (isotropic)
treatment of cell e.s.d.'s is used for estimating e.s.d.'s involving l.s.
planes.
;
loop_
    _geom_bond_atom_site_label_1
    _geom_bond_atom_site_label_2
    _geom_bond_site_symmetry_2
    _geom_bond_distance
    _geom_bond_publ_flag
    Ta1 Br8 2_756 2.4087(15) ?
    Ta1 Br8 . 2.4087(15) ?
    Ta1 Br6 . 2.4591(14) ?
    Ta1 Br6 2_756 2.4591(14) ?
    Ta1 Br9 . 2.7100(13) ?
    Ta1 Br9 5_766 2.7100(13) ?
    Ta2 Br4 . 2.4075(14) ?
    Ta2 Br2 . 2.4092(15) ?
    Ta2 Br3 . 2.4598(16) ?
    Ta2 Br7 . 2.4613(17) ?
    Ta2 Br5 . 2.7075(12) ?
    Ta2 Br1 . 2.7084(12) ?
    Br1 Ta2 6_565 2.7084(12) ?
    Br5 Ta2 6_565 2.7075(12) ?
    Br9 Ta1 5_766 2.7100(13) ?
loop_
    _geom_angle_atom_site_label_1
    _geom_angle_atom_site_label_2
    _geom_angle_atom_site_label_3
    _geom_angle_site_symmetry_1
    _geom_angle_site_symmetry_3
    _geom_angle
    _geom_angle_publ_flag
    Br8 Ta1 Br8 2_756 . 100.93(9) ?
    Br8 Ta1 Br6 2_756 . 93.41(6) ?
    Br8 Ta1 Br6 . . 93.60(6) ?
    Br8 Ta1 Br6 2_756 2_756 93.60(6) ?
    Br8 Ta1 Br6 . 2_756 93.41(6) ?
    Br6 Ta1 Br6 . 2_756 168.98(8) ?
    Br8 Ta1 Br9 2_756 . 169.48(6) ?
    Br8 Ta1 Br9 . . 89.59(5) ?
    Br6 Ta1 Br9 . . 85.78(6) ?
    Br6 Ta1 Br9 2_756 . 85.77(6) ?
    Br8 Ta1 Br9 2_756 5_766 89.59(5) ?
    Br8 Ta1 Br9 . 5_766 169.48(6) ?
    Br6 Ta1 Br9 . 5_766 85.77(6) ?
    Br6 Ta1 Br9 2_756 5_766 85.78(6) ?
    Br9 Ta1 Br9 . 5_766 79.90(6) ?
    Br4 Ta2 Br2 . . 101.35(6) ?
    Br4 Ta2 Br3 . . 93.34(6) ?
    Br2 Ta2 Br3 . . 93.59(6) ?
    Br4 Ta2 Br7 . . 93.53(6) ?
    Br2 Ta2 Br7 . . 93.39(6) ?
    Br3 Ta2 Br7 . . 169.06(5) ?
    Br4 Ta2 Br5 . . 89.51(5) ?
    Br2 Ta2 Br5 . . 169.14(5) ?
    Br3 Ta2 Br5 . . 85.79(6) ?
    Br7 Ta2 Br5 . . 85.77(6) ?
    Br4 Ta2 Br1 . . 169.22(5) ?
    Br2 Ta2 Br1 . . 89.43(5) ?
    Br3 Ta2 Br1 . . 85.76(6) ?
    Br7 Ta2 Br1 . . 85.90(6) ?
    Br5 Ta2 Br1 . . 79.71(4) ?
    Ta2 Br1 Ta2 . 6_565 100.26(6) ?
    Ta2 Br5 Ta2 . 6_565 100.31(6) ?
    Ta1 Br9 Ta1 . 5_766 100.10(6) ?
data_global
_journal_date_recd_electronic     2010-07-26
_journal_date_accepted     2010-08-12
_journal_name_full     'Acta Crystallographica, Section E'
_journal_year     2010
_journal_volume     66
_journal_issue      9
_journal_page_first     i67
_journal_page_last     i67
_journal_paper_category     QI
_journal_coeditor_code     WM2384
_publ_contact_author
;
        Prof. Dr. Gerd Meyer
        Universit\"at zu K\"oln
        Intstitut f\"ur Anorganische Chemie
        Greinstr. 6
        D 50939 K\"oln
        Germany
;
_publ_contact_author_email     gerd.meyer@uni-koeln.de
_publ_contact_author_fax     '049 221 470 5083'
_publ_contact_author_phone     '049 221 470 3262'
_publ_section_title
;
Redetermination of tantalum pentabromide, (TaBr~5~)~2~
;
loop_
    _publ_author_name
    _publ_author_footnote
    _publ_author_address
    'Habermehl, Katja' .
;
Universit\"at zu K\"oln
Institut f\"ur Anorganische Chemie
Greinstrasse 6
D 50939 K\"oln
Germany
;
    'Pantenburg, Ingo' .
;
Universit\"at zu K\"oln
Institut f\"ur Anorganische Chemie
Greinstrasse 6
D 50939 K\"oln
Germany
;
    'Meyer, Gerd' .
;
Universit\"at zu K\"oln
Institut f\"ur Anorganische Chemie
Greinstrasse 6
D 50939 K\"oln
Germany
;
