# Supplementary material for: Redetermination of tantalum penta­bromide, (TaBr5)2
Source: Acta Crystallogr Sect E Struct Rep Online. 2010 Aug 21;66(Pt 9):i67. doi: 10.1107/S1600536810032538 (PMC3007875; doi:10.1107/S1600536810032538)
Supplement: Supplementary file 2 [file e-66-00i67-Isup2.hkl]

#
# h,k,l, Fc-squared, Fo-squared, sigma(Fo-squared) and status flag
#
data_I
_shelx_title ' kh217 in C 2/m'
_shelx_refln_list_code          4
_shelx_F_calc_maximum     1658.65
_exptl_crystal_F_000      2976.00
_reflns_d_resolution_high  0.7741
 
loop_
 _symmetry_equiv_pos_as_xyz
 'x, y, z'
 '-x, y, -z'
 'x+1/2, y+1/2, z'
 '-x+1/2, y+1/2, -z'
 '-x, -y, -z'
 'x, -y, z'
 '-x+1/2, -y+1/2, -z'
 'x+1/2, -y+1/2, z'
 
_cell_length_a    19.4330
_cell_length_b    18.7755
_cell_length_c     6.2034
_cell_angle_alpha  90.000
_cell_angle_beta   90.716
_cell_angle_gamma  90.000
 
_shelx_F_squared_multiplier     1.000
 
loop_
 _refln_index_h
 _refln_index_k
 _refln_index_l
 _refln_F_squared_calc
 _refln_F_squared_meas
 _refln_F_squared_sigma
 _refln_observed_status
   2   0   0        2.43      224.23   8732.75 o
   4   0   0        0.97      409.40   3132.83 o
   6   0   0    59044.96    57383.83   5647.77 o
   8   0   0        9.62      396.46   2620.12 o
  10   0   0       19.28      508.95   2081.50 o
  12   0   0    63699.77    60501.24   4396.54 o
  14   0   0       18.20      816.46   2714.83 o
  16   0   0       11.86    -1871.41   3779.69 o
  18   0   0   621244.38   663273.38  85521.86 o
  20   0   0       52.60      841.51   2751.87 o
  22   0   0        0.10     1822.09   3565.16 o
  24   0   0       57.03     1621.82   2559.60 o
   1   1   0        0.15    -1423.14   4443.19 o
   3   1   0   576648.75   648493.06  18224.53 o
   5   1   0        0.14     1278.16   2226.80 o
   7   1   0        1.46       17.37   2068.14 o
   9   1   0   173722.05   155289.20  10164.67 o
  11   1   0        3.78     2110.11   2396.80 o
  13   1   0        2.90     2110.87   1713.05 o
  15   1   0    22039.16    19895.84   2518.07 o
  17   1   0        6.86     1155.37   2100.60 o
  19   1   0        5.54     1526.91   2052.21 o
  21   1   0   142978.95   167369.00  12819.33 o
  23   1   0        0.23    -1382.75   2067.31 o
   0   2   0    48464.92    43173.26   5217.48 o
   2   2   0        0.06      -19.57   2890.21 o
   4   2   0        0.00     -354.03   2481.53 o
   6   2   0     6377.27    10535.72   2086.51 o
   8   2   0        1.78      640.31   2055.75 o
  10   2   0       19.01     -215.71   1905.48 o
  12   2   0    11204.12    10952.33   1830.29 o
  14   2   0        0.69      480.03   2240.84 o
  16   2   0        5.91      425.02   1589.54 o
  18   2   0     4351.99     5276.73   2237.32 o
  20   2   0        0.85      372.95   2023.72 o
  22   2   0        0.12      291.52   1854.23 o
  24   2   0      637.42      -30.45   2001.09 o
   1   3   0        2.26     -678.99   2640.10 o
   3   3   0   188168.05   175214.80   6780.44 o
   5   3   0        0.03      905.28   2526.71 o
   7   3   0        0.83     -432.27   1825.51 o
   9   3   0    58639.28    50528.89   2672.89 o
  11   3   0        0.18     -581.66   2117.99 o
  13   3   0        2.63      582.72   1935.32 o
  15   3   0    46638.70    46208.28   1935.49 o
  17   3   0        8.36      154.76   1598.75 o
  19   3   0        8.73     1974.28   2087.48 o
  21   3   0    17320.94    17992.20   2584.55 o
  23   3   0        1.39     -441.07   1859.96 o
   0   4   0   741696.81   619052.44  26338.71 o
   2   4   0        1.92     -251.53   2406.36 o
   4   4   0        0.39     1398.68   2945.43 o
   6   4   0   186034.97   162886.81   4645.93 o
   8   4   0       12.86     -432.26   1636.83 o
  10   4   0       26.15     -683.24   1647.82 o
  12   4   0   472573.50   446066.25  20237.65 o
  14   4   0        2.96     -403.42   1898.26 o
  16   4   0        2.33      476.23   1690.75 o
  18   4   0    65295.46    70057.06   3673.72 o
  20   4   0       10.77       90.05   1439.17 o
  22   4   0        1.56     -714.84   2027.25 o
  24   4   0     6443.68     5570.90   1877.74 o
   1   5   0        0.03     1466.37   2439.59 o
   3   5   0     1418.93     2577.63   2459.75 o
   5   5   0        5.48      884.68   2201.41 o
   7   5   0       12.24      617.10   1868.96 o
   9   5   0  2751109.00  2677345.25  93318.38 o
  11   5   0       36.28      132.19   1548.59 o
  13   5   0        0.09      -22.96   2031.67 o
  15   5   0    10965.20    10667.17   2052.66 o
  17   5   0        4.10     1622.59   1826.98 o
  19   5   0       14.92      223.87   1953.86 o
  21   5   0    39775.53    39782.16   2115.18 o
  23   5   0        7.96      493.52   1807.90 o
   0   6   0    45690.71    35993.67   3184.78 o
   2   6   0        0.54     1351.87   2091.76 o
   4   6   0        2.07     1672.94   2065.82 o
   6   6   0    67832.83    58792.85   1846.55 o
   8   6   0        3.90     1247.72   1667.78 o
  10   6   0        2.33      407.23   1688.37 o
  12   6   0   248804.16   225675.44   5978.85 o
  14   6   0        0.02     1548.32   1937.78 o
  16   6   0        3.47      577.13   1903.25 o
  18   6   0     1775.84     1966.50   1720.20 o
  20   6   0        3.59      784.30   1438.80 o
  22   6   0        4.04      577.58   1605.28 o
  24   6   0      923.76      403.01   2378.66 o
   1   7   0       26.17     1097.58   2014.87 o
   3   7   0    32357.25    26255.82   1912.64 o
   5   7   0        0.34     1377.88   1958.92 o
   7   7   0       10.48       94.07   1583.68 o
   9   7   0     2516.65     3397.54   1744.13 o
  11   7   0        0.07     2377.45   1369.96 o
  13   7   0        0.62     1149.15   1508.14 o
  15   7   0    17834.60    17751.80   1503.62 o
  17   7   0        0.02      305.04   1441.91 o
  19   7   0       17.43      315.71   1545.14 o
  21   7   0      610.28      388.96   1579.50 o
  23   7   0        0.62     -578.14   1835.57 o
   0   8   0   128338.75   108088.72   5931.72 o
   2   8   0        5.15     -946.50   1505.40 o
   4   8   0        0.21       44.07   1739.35 o
   6   8   0   252507.16   229692.95   7743.82 o
   8   8   0       26.60     1101.33   1789.32 o
  10   8   0        2.76     2001.48   1777.21 o
  12   8   0   128753.40   118737.95   4115.51 o
  14   8   0        0.90      466.12   1407.56 o
  16   8   0        1.27      124.11   1308.44 o
  18   8   0    27161.99    28077.43   1427.14 o
  20   8   0        1.35      -87.74   1736.15 o
  22   8   0        3.18    -1281.65   1785.71 o
   1   9   0        8.08     2343.47   1640.38 o
   3   9   0   356421.56   329564.69   8439.75 o
   5   9   0        1.05     -582.22   1576.63 o
   7   9   0        0.11      706.97   1677.61 o
   9   9   0   341452.94   311720.03   6309.62 o
  11   9   0       10.83      311.90   1795.03 o
  13   9   0        0.00      -74.64   1472.48 o
  15   9   0    22592.47    22552.55   1532.41 o
  17   9   0        8.75        0.08   1504.98 o
  19   9   0       19.63      900.15   1768.49 o
  21   9   0   116758.14   110367.28   8485.51 o
  23   9   0        1.33     1165.09   1530.77 o
   0  10   0  2512790.75  2754709.50 166061.19 o
   2  10   0        0.10     1304.26   1462.94 o
   4  10   0        3.30      863.16   1436.64 o
   6  10   0    26989.30    25945.81   1557.08 o
   8  10   0        8.07     1600.09   1505.33 o
  10  10   0        1.15     -143.10   1491.43 o
  12  10   0    14109.98    13696.61   1625.80 o
  14  10   0       10.63      850.88   1373.60 o
  16  10   0       12.65     1502.21   1438.46 o
  18  10   0   270713.88   298989.56  13768.38 o
  20  10   0       25.03      915.52   2026.44 o
  22  10   0        1.27      268.32   1894.41 o
   1  11   0        1.21      -31.28   1401.32 o
   3  11   0    66388.72    62844.48   2764.12 o
   5  11   0        0.09     -592.66   1431.93 o
   7  11   0        0.97     -365.88   1608.61 o
   9  11   0     6704.46     6918.47   1550.86 o
  11  11   0        0.01     -397.12   1570.20 o
  13  11   0        6.35     1220.97   1412.29 o
  15  11   0        8.84      723.87   1424.39 o
  17  11   0        0.15     -425.94   1265.61 o
  19  11   0        0.43      435.29   1603.58 o
  21  11   0    32517.46    30115.81   3293.16 o
   0  12   0       40.83     4075.20   2193.99 o
   2  12   0        3.65      403.54   1585.97 o
   4  12   0        2.41     1145.55   1462.92 o
   6  12   0   129299.84   132306.95   7150.45 o
   8  12   0        8.50     1052.69   1330.68 o
  10  12   0       34.44     1590.41   1404.67 o
  12  12   0    36180.39    34989.81   2101.98 o
  14  12   0        0.07      252.79   1348.21 o
  16  12   0        8.49      390.99   1468.06 o
  18  12   0     1370.00     1036.97   1224.07 o
  20  12   0        0.04       62.20   1480.35 o
   1  13   0        2.77       55.37   1437.67 o
   3  13   0   230324.06   247467.77  11818.93 o
   5  13   0        0.28     -187.51   1314.66 o
   7  13   0        0.77     -370.63   1372.86 o
   9  13   0    74651.32    79594.66   3899.70 o
  11  13   0        1.03     1145.24   1446.83 o
  13  13   0        2.60      606.25   1534.53 o
  15  13   0    84787.66    83501.63   5803.33 o
  17  13   0       10.64     1368.16   1313.39 o
  19  13   0        7.16     -210.47   1504.27 o
   0  14   0   335444.78   396830.41  29368.20 o
   2  14   0        4.42     -825.60   1409.11 o
   4  14   0        0.02     1391.88   1345.51 o
   6  14   0    50278.54    54653.63   3517.75 o
   8  14   0        2.40      808.14   1428.29 o
  10  14   0       31.21     -846.63   1292.68 o
  12  14   0   151441.34   152362.80   9728.82 o
  14  14   0        5.01      486.69   1171.36 o
  16  14   0        1.05     1307.22   1287.65 o
  18  14   0    45382.37    43897.51   4489.29 o
  20  14   0        7.99       19.12   1423.64 o
   1  15   0        4.86      388.12   1522.60 o
   3  15   0     6734.06     6614.99   1193.48 o
   5  15   0        6.60      343.89   1172.38 o
   7  15   0       12.17      -80.93   1102.14 o
   9  15   0   448321.59   498335.72  27171.04 o
  11  15   0        4.02     -116.92   1177.34 o
  13  15   0        6.21     -112.98   1245.31 o
  15  15   0     6718.75     6182.24   1293.70 o
  17  15   0        1.70      168.88   1358.11 o
  19  15   0        0.38      539.26   1360.39 o
   0  16   0    48340.14    54163.21   3863.02 o
   2  16   0        0.13     -248.67   1266.03 o
   4  16   0        0.39    -1148.36   1148.36 o
   6  16   0      747.39      364.52   1142.14 o
   8  16   0        1.32     1708.28   1170.44 o
  10  16   0        2.40      440.28   1231.56 o
  12  16   0    13923.50    15208.47   1523.37 o
  14  16   0        0.53     -193.98   1152.97 o
  16  16   0        0.03      -92.55   1053.97 o
  18  16   0    13847.74    14107.40   2937.87 o
   1  17   0       18.82      275.12   1154.94 o
   3  17   0   117392.06   136756.63   6697.60 o
   5  17   0        0.25     -557.94   1117.09 o
   7  17   0        8.23      313.85   1091.44 o
   9  17   0     1752.29     1990.56   1170.95 o
  11  17   0        0.23     -796.74   1265.91 o
  13  17   0        3.66      326.09   1255.05 o
  15  17   0    57817.85    60939.79   6344.96 o
  17  17   0        0.87      486.22   1137.91 o
   0  18   0    65374.50    77065.37   4317.21 o
   2  18   0        4.84      845.22   1026.03 o
   4  18   0        0.10      208.13   1146.58 o
   6  18   0   103500.41   117894.66   7167.76 o
   8  18   0        8.22      318.13    975.20 o
  10  18   0        5.39      929.26   1148.15 o
  12  18   0    58542.46    65131.74   3609.57 o
  14  18   0        0.07     1068.78   1208.85 o
  16  18   0        0.02      463.36   1182.62 o
   1  19   0        5.13      227.20    880.38 o
   3  19   0    40782.61    50534.90   2573.92 o
   5  19   0        3.64     -390.76   1162.38 o
   7  19   0        0.04      645.64    995.72 o
   9  19   0    71425.99    84650.32   5276.88 o
  11  19   0        5.97      640.20   1006.14 o
  13  19   0        0.24     -649.44   1136.71 o
  15  19   0     2399.41      499.57   1124.47 o
   0  20   0   161931.16   192569.16   9585.32 o
   2  20   0        2.55       90.51    900.98 o
   4  20   0        6.58      283.74    889.49 o
   6  20   0    13615.94    16200.94   1559.83 o
   8  20   0        3.37      693.05   1061.73 o
  10  20   0        2.13       32.50   1118.00 o
  12  20   0     1008.47     1217.36    964.27 o
   1  21   0        4.99     -486.37    788.61 o
   3  21   0      849.40      596.67    845.50 o
   5  21   0        0.75     -482.60    920.04 o
   7  21   0        0.40     1137.66   1092.41 o
   9  21   0    37187.13    42478.48   1547.67 o
  11  21   0        0.00     -173.97   1156.34 o
   0  22   0     1378.49     2096.64   1106.85 o
   2  22   0        2.09     -120.08    891.43 o
   4  22   0        1.00       93.73    849.89 o
   6  22   0    75554.77    86327.75   5703.62 o
   8  22   0        2.71      674.62   1013.80 o
  10  22   0        4.57     1970.12   2007.33 o
   1  23   0        0.09      353.70    854.54 o
   3  23   0    37896.17    42919.39   3233.54 o
   5  23   0        0.23      805.25    860.31 o
   7  23   0        1.16      486.43    955.13 o
   0  24   0    25422.83    28018.25   3715.59 o
   2  24   0        1.36     1089.23   1862.44 o
 -24   0   1     2074.59     3582.29   3241.51 o
 -22   0   1    15690.64    14857.38   3330.67 o
 -20   0   1    50252.14    59727.95   4604.40 o
 -18   0   1     3370.71     2325.60   2301.99 o
 -16   0   1    52546.52    58768.92   2320.18 o
 -14   0   1   126241.44   134938.30   7365.65 o
 -12   0   1  1099255.13  1167477.63  89274.42 o
 -10   0   1   101318.22   103722.85   6826.81 o
  -8   0   1   156937.50   153997.27   9676.18 o
  -6   0   1  1034327.31  1081345.75  62489.11 o
  -4   0   1   212527.97   215710.08   3710.06 o
  -2   0   1   443393.59   485444.47   8431.99 o
   0   0   1   104064.17   122270.44   2839.58 o
   2   0   1   272975.34   287922.66   7123.11 o
   4   0   1   314083.31   311383.50  11443.90 o
   6   0   1  2023823.50  2206559.25  71076.02 o
   8   0   1    94770.58    94654.55   3947.83 o
  10   0   1   163087.72   160961.17   8431.19 o
  12   0   1   533925.56   572732.81  31837.88 o
  14   0   1    81176.20    83267.69   9210.52 o
  16   0   1    78871.48    91527.72  11723.22 o
  18   0   1    88643.51    93825.75   9776.61 o
  20   0   1    27925.85    30298.70   6496.65 o
  22   0   1    23806.52    27415.99   6786.98 o
  24   0   1    22310.12    21134.72  11079.75 o
 -23   1   1    11013.28    12743.33   2722.81 o
 -21   1   1     6499.48     5868.17   2889.09 o
 -19   1   1    26739.14    30285.13   1821.10 o
 -17   1   1    45397.63    51384.81   1587.07 o
 -15   1   1    85723.82    89042.02   3487.78 o
 -13   1   1    21519.03    23152.49   1272.79 o
 -11   1   1   115771.34   116989.84   4794.88 o
  -9   1   1    11209.27    14092.68   1504.82 o
  -7   1   1   118488.92   108319.77   6353.67 o
  -5   1   1   102388.38    92364.24   3497.68 o
  -3   1   1    54342.42    53988.85   1780.07 o
  -1   1   1   181807.89   193390.92   2359.86 o
   1   1   1   288166.19   308419.78   5624.02 o
   3   1   1    32967.50    31275.70   1506.22 o
   5   1   1    58052.58    54316.06   1733.87 o
   7   1   1   165763.41   162939.73   3959.22 o
   9   1   1   144109.23   151479.08   7604.67 o
  11   1   1    74115.63    79068.54   3004.22 o
  13   1   1    39005.11    40452.74   3028.92 o
  15   1   1     6288.06     6672.79   2427.60 o
  17   1   1    28296.05    31667.52   2108.30 o
  19   1   1    39393.66    44939.69   2588.67 o
  21   1   1     2170.94      412.52   2197.15 o
  23   1   1     6262.41     6773.27   2236.71 o
 -24   2   1      270.08     -223.60   1796.97 o
 -22   2   1      277.85     1569.90   2172.35 o
 -20   2   1     3050.63     2251.56   1917.04 o
 -18   2   1        6.84      993.52   1499.37 o
 -16   2   1     2112.15     4459.15   1174.85 o
 -14   2   1     1740.26     2816.78   1313.88 o
 -12   2   1     3153.02     3801.57   1350.65 o
 -10   2   1     4091.45     3520.56   1250.65 o
  -8   2   1     4789.77     4786.37   1006.62 o
  -6   2   1      111.25    -1398.50   1398.50 o
  -4   2   1     2221.21     2657.91   1449.92 o
  -2   2   1    23278.54    23979.57   1493.00 o
   0   2   1     3549.77     5985.43   1426.28 o
   2   2   1    16053.58    16307.12   1847.60 o
   4   2   1     5004.07     5490.67   2063.05 o
   6   2   1     4303.17     6127.96   1715.87 o
   8   2   1     2663.08     2044.80   1529.51 o
  10   2   1     5348.92     5519.81   1940.10 o
  12   2   1      182.15      783.42   2232.51 o
  14   2   1     1203.81     1070.80   2026.04 o
  16   2   1     2726.79     4935.84   2619.90 o
  18   2   1     1998.93     1680.31   2136.09 o
  20   2   1     1724.48     1686.93   2179.24 o
  22   2   1      777.43     1164.30   2423.24 o
  24   2   1       23.20      354.77   1907.43 o
 -23   3   1     4481.38     2803.22   1949.68 o
 -21   3   1      169.75      599.67   1758.50 o
 -19   3   1     8070.32     7235.90   1676.76 o
 -17   3   1    12893.37    13817.06   1617.33 o
 -15   3   1     9917.90     9767.09   1331.20 o
 -13   3   1    13643.29    15528.45   1262.93 o
 -11   3   1    55113.03    54361.45   2564.35 o
  -9   3   1     9186.72     9169.70   1094.25 o
  -7   3   1    45828.45    40657.43   2097.83 o
  -5   3   1    48746.75    46166.62   2292.88 o
  -3   3   1     2441.36     4472.66   1753.48 o
  -1   3   1    48932.07    49387.86   1720.25 o
   1   3   1    77317.68    78947.28   1964.78 o
   3   3   1    32417.45    34595.71   2023.01 o
   5   3   1    31143.56    31587.44   2048.45 o
   7   3   1    68757.52    67198.77   2483.88 o
   9   3   1    12686.37    12486.58   1680.94 o
  11   3   1    33447.74    34633.66   3067.84 o
  13   3   1    23910.40    28934.42   2158.65 o
  15   3   1      962.50     1123.62   1898.30 o
  17   3   1     7831.88     8465.76   2729.14 o
  19   3   1    10803.20    10347.59   2126.52 o
  21   3   1     2923.70     4334.05   2120.63 o
  23   3   1     2774.74     3129.17   1972.64 o
 -24   4   1    23726.25    24644.08   2326.46 o
 -22   4   1     9097.95     7909.00   1428.36 o
 -20   4   1    36209.31    38373.47   1592.82 o
 -18   4   1    14094.04    14075.68   1951.58 o
 -16   4   1    43844.84    48408.01   2901.48 o
 -14   4   1    68565.37    70184.45   3249.70 o
 -12   4   1    78280.85    72971.30   3904.70 o
 -10   4   1   120617.35   114101.73   4467.96 o
  -8   4   1   211161.78   197028.97  10454.00 o
  -6   4   1    61617.59    57217.17   2382.83 o
  -4   4   1    91147.59    89456.12   2507.85 o
  -2   4   1   303395.06   305358.06   5634.63 o
   0   4   1    46496.48    50742.36   2023.72 o
   2   4   1   203772.33   212143.67   4196.98 o
   4   4   1   159979.14   163936.88   4754.68 o
   6   4   1    29927.24    30324.51   1876.64 o
   8   4   1   131558.16   130644.21   6839.97 o
  10   4   1   185465.58   179313.81   4839.96 o
  12   4   1      860.51     1516.66   2080.33 o
  14   4   1    40971.68    42367.34   2168.09 o
  16   4   1    61059.96    70927.91   4076.73 o
  18   4   1    85845.07    96599.38   5137.46 o
  20   4   1    21368.89    23335.42   2566.36 o
  22   4   1    15112.80    14410.92   2377.97 o
  24   4   1     2054.92     3281.49   2336.06 o
 -23   5   1    22481.13    18385.79   1644.12 o
 -21   5   1   125334.31   137984.36   7941.97 o
 -19   5   1    24918.02    26547.12   1515.42 o
 -17   5   1    34076.28    33453.14   2701.83 o
 -15   5   1    99993.85   100132.24   4521.52 o
 -13   5   1    56897.07    55821.52   2178.61 o
 -11   5   1   157750.19   149020.42   7124.16 o
  -9   5   1      190.14     -112.69   1375.02 o
  -7   5   1   138895.52   132444.89   5643.09 o
  -5   5   1   240037.56   225362.28  10210.69 o
  -3   5   1  2437974.75  2673604.25 140108.44 o
  -1   5   1   117935.48   116960.88   2170.87 o
   1   5   1   197759.02   204915.30   3271.99 o
   3   5   1  1346567.63  1504358.50  33345.53 o
   5   5   1   161367.94   158467.70   4819.60 o
   7   5   1   216559.38   206349.55  10201.05 o
   9   5   1   156689.39   154814.70   4607.55 o
  11   5   1    91556.48    86401.24   3494.79 o
  13   5   1    84513.67    81970.27   3613.91 o
  15   5   1   269816.50   285483.28  13263.96 o
  17   5   1    22056.06    23734.38   1660.53 o
  19   5   1    38283.89    43812.08   1762.18 o
  21   5   1    46175.92    53877.90   3779.15 o
  23   5   1    13464.19     3811.11   2373.12 o
 -24   6   1    21983.11    16217.85   3884.63 o
 -22   6   1     1404.83      972.47   1695.32 o
 -20   6   1    11984.70    12777.56   1699.91 o
 -18   6   1    18119.74    17007.57   1711.48 o
 -16   6   1    13190.72    13216.41   1347.19 o
 -14   6   1    11985.06    10564.44   1269.69 o
 -12   6   1     4947.88     4525.65   1089.93 o
 -10   6   1    41605.36    40035.48   2304.09 o
  -8   6   1    65236.98    60709.30   3820.57 o
  -6   6   1   102125.91    97439.95   5872.04 o
  -4   6   1     9635.75     9075.82   1809.12 o
  -2   6   1    96950.03    96337.86   2217.99 o
   0   6   1     9390.00    10750.17   2174.45 o
   2   6   1    69764.55    71859.05   2138.28 o
   4   6   1    21201.00    19651.41   1906.53 o
   6   6   1     8321.56     7466.29   1862.63 o
   8   6   1    39637.43    37078.76   1794.88 o
  10   6   1    62164.04    63180.57   1972.48 o
  12   6   1     8091.71     7949.72   1453.26 o
  14   6   1     6602.68     5762.68   1835.16 o
  16   6   1    18334.48    17957.44   1644.46 o
  18   6   1    47610.14    49295.29   1832.86 o
  20   6   1     7594.21     8770.37   1485.79 o
  22   6   1     2600.27      914.91   2344.16 o
 -23   7   1      574.87     -443.03   1626.08 o
 -21   7   1      582.79      329.86   1488.15 o
 -19   7   1      386.64     1000.48   1592.30 o
 -17   7   1     2129.89     1928.83   1452.99 o
 -15   7   1     3280.76     4173.13   1314.47 o
 -13   7   1     2791.67     3287.18   1331.68 o
 -11   7   1      846.62      297.86   1296.03 o
  -9   7   1     4247.84     5138.55   1361.32 o
  -7   7   1     1017.00     1375.37   1385.85 o
  -5   7   1     7466.20     8486.38   1655.43 o
  -3   7   1    15760.68    16424.01   1664.19 o
  -1   7   1     4816.17     4506.43   1562.76 o
   1   7   1     7568.04     7543.55   1695.22 o
   3   7   1    42151.88    40694.74   1877.99 o
   5   7   1     5106.45     5369.61   1457.80 o
   7   7   1     2482.94     2549.43   1558.87 o
   9   7   1      750.90     1539.60   1510.10 o
  11   7   1      433.25     1363.91   1476.15 o
  13   7   1     2723.58     3793.05   1414.76 o
  15   7   1      328.63     1789.12   1513.76 o
  17   7   1     1355.03     1429.97   1590.56 o
  19   7   1      783.56      818.19   1573.94 o
  21   7   1     2833.38     2320.54   1435.52 o
  23   7   1      315.22      491.44   1858.28 o
 -22   8   1     6730.60     4095.66   1514.15 o
 -20   8   1    22603.88    23639.05   2317.95 o
 -18   8   1     6541.14     7136.76   1497.28 o
 -16   8   1    21200.01    19555.18   1537.01 o
 -14   8   1    35595.55    32720.77   1663.69 o
 -12   8   1      614.97     1379.98   1414.58 o
 -10   8   1    46277.23    42565.67   1836.94 o
  -8   8   1    81347.97    73310.53   3425.79 o
  -6   8   1    55007.78    53170.96   2536.99 o
  -4   8   1    59398.88    56217.01   2069.79 o
  -2   8   1   150441.72   145504.89   5186.60 o
   0   8   1    27318.01    25947.13   1552.12 o
   2   8   1    95031.64    81513.66   3447.50 o
   4   8   1    94758.79    82174.74   4464.55 o
   6   8   1     2040.36     1655.39   1650.81 o
   8   8   1    49149.39    45296.38   1670.89 o
  10   8   1    68543.74    63722.96   2746.16 o
  12   8   1    28650.82    29038.63   1707.19 o
  14   8   1    22930.43    24071.39   1877.58 o
  16   8   1    31832.33    31366.38   1720.65 o
  18   8   1     3905.75     4291.84   1604.61 o
  20   8   1    13030.98    12811.71   1413.02 o
  22   8   1    11207.96     7973.84   1517.29 o
 -23   9   1    15146.56    10871.45   3741.05 o
 -21   9   1    15407.89    11101.13   2606.07 o
 -19   9   1    26911.43    31781.59   3241.14 o
 -17   9   1    50006.42    47669.24   1956.11 o
 -15   9   1    35173.87    31883.63   1481.47 o
 -13   9   1    32744.57    30267.67   1288.52 o
 -11   9   1   108543.27    95494.69   3782.55 o
  -9   9   1     2244.55     3176.40   1355.23 o
  -7   9   1   105840.36    96807.38   4101.61 o
  -5   9   1   135489.27   125606.10   5570.62 o
  -3   9   1   139551.56   127403.84   5007.25 o
  -1   9   1   149979.08   134243.48   5247.55 o
   1   9   1   236903.31   207180.97   6587.81 o
   3   9   1      494.38     1702.65   1500.76 o
   5   9   1    80915.78    69979.38   2800.20 o
   7   9   1   150204.08   135803.02   4496.58 o
   9   9   1   115689.90   106085.38   4273.30 o
  11   9   1    66295.89    64440.68   2779.31 o
  13   9   1    56426.23    54424.15   2770.78 o
  15   9   1      877.51     2269.80   1240.59 o
  17   9   1    32131.90    34792.76   2545.38 o
  19   9   1    40698.90    42860.99   1533.00 o
  21   9   1      260.57     -198.85   1413.39 o
  23   9   1     8822.64     1906.87   3608.26 o
 -22  10   1     6173.89     3527.33   2051.65 o
 -20  10   1    20812.80    21399.14   3057.26 o
 -18  10   1     1304.51      828.30   1690.69 o
 -16  10   1    19403.56    18968.55   1368.98 o
 -14  10   1    46495.89    43571.21   1388.57 o
 -12  10   1   460999.13   417065.09   5656.78 o
 -10  10   1    33714.50    29811.49   1513.13 o
  -8  10   1    47831.21    41862.82   1480.26 o
  -6  10   1   402078.13   365926.69  16208.98 o
  -4  10   1    65520.83    60855.27   2787.21 o
  -2  10   1   137861.00   122049.93   3908.11 o
   0  10   1    30965.55    27515.19   1374.67 o
   2  10   1    83210.91    72016.69   1927.33 o
   4  10   1    94334.90    81897.73   1951.12 o
   6  10   1   739083.06   659227.81  19050.21 o
   8  10   1    28789.13    26059.72   1467.98 o
  10  10   1    54186.27    50824.17   2491.52 o
  12  10   1   245054.69   233615.28  12688.17 o
  14  10   1    30402.33    29655.48   1317.14 o
  16  10   1    30443.25    31765.37   1704.22 o
  18  10   1    35234.48    35197.08   1422.66 o
  20  10   1    11508.04    10493.37   1423.83 o
  22  10   1     9069.90     4290.10   1506.36 o
 -21  11   1      159.05     1145.51   1761.56 o
 -19  11   1     2486.70     2429.79   1509.89 o
 -17  11   1     2674.63     3422.64   1377.88 o
 -15  11   1    44948.21    40503.05   1987.83 o
 -13  11   1      106.56     -311.72   1304.42 o
 -11  11   1     7300.73     5180.99   1422.39 o
  -9  11   1    15915.24    13895.35   1323.61 o
  -7  11   1     7287.67     8677.98   1347.22 o
  -5  11   1       13.79      538.01   1629.67 o
  -3  11   1     8046.31    10266.73   1439.62 o
  -1  11   1    10066.23     9648.00   1310.07 o
   1  11   1    15877.57    13145.97   1329.81 o
   3  11   1    28729.43    26288.91   1225.99 o
   5  11   1       69.40      -76.72   1215.37 o
   7  11   1     8613.26     8942.11   1428.95 o
   9  11   1    24505.42    23171.79   1310.09 o
  11  11   1     5732.93     5367.92   1425.66 o
  13  11   1        0.76      431.13   1180.49 o
  15  11   1    26142.54    24299.94   1207.01 o
  17  11   1     1583.67     1287.60   1144.76 o
  19  11   1     3324.59     2055.87   1277.71 o
  21  11   1     1442.60     -664.14   1405.86 o
 -20  12   1     3724.01     3035.69   1775.80 o
 -18  12   1     5314.97     4073.79   1381.89 o
 -16  12   1     4692.88     5601.37   1288.81 o
 -14  12   1    11763.18    10708.72   1267.48 o
 -12  12   1     7472.56     6465.67   1315.48 o
 -10  12   1    11521.84    12047.37   1250.73 o
  -8  12   1    25037.66    22786.06   1347.15 o
  -6  12   1    53234.79    50475.24   3901.29 o
  -4  12   1    20305.64    17814.11   1371.58 o
  -2  12   1    24862.12    22345.19   1244.79 o
   0  12   1     4795.24     3951.07   1282.41 o
   2  12   1    14146.68    11569.41   1261.90 o
   4  12   1    27985.81    24577.19   1240.35 o
   6  12   1     6909.10     6250.10   1138.36 o
   8  12   1    15973.76    15516.83   1275.20 o
  10  12   1    18357.84    17373.00   1529.41 o
  12  12   1    40119.53    39484.77   2456.89 o
  14  12   1     7122.87     6272.58   1298.55 o
  16  12   1     8351.59     7844.36   1189.14 o
  18  12   1       89.43      411.16   1186.54 o
  20  12   1     2283.98     1951.11   1672.39 o
 -19  13   1    12553.88     9782.77   1422.37 o
 -17  13   1    24158.61    21982.35   2546.21 o
 -15  13   1    14572.78    14221.46   1192.81 o
 -13  13   1    25228.63    25313.89   1169.42 o
 -11  13   1    67559.44    66440.17   2033.59 o
  -9  13   1    16172.27    17073.38   1347.53 o
  -7  13   1    54078.42    51622.65   2059.11 o
  -5  13   1    75883.95    69393.22   3032.34 o
  -3  13   1     1749.35     1861.47   1239.64 o
  -1  13   1    61924.94    57903.24   1782.85 o
   1  13   1    99405.39    86536.22   1712.27 o
   3  13   1    50552.89    46353.37   2001.96 o
   5  13   1    49383.91    46290.06   1476.73 o
   7  13   1    82656.91    77018.77   3018.41 o
   9  13   1    12246.56    12663.66   1271.17 o
  11  13   1    40562.16    40271.85   2276.33 o
  13  13   1    40953.21    38832.96   1827.44 o
  15  13   1     1867.93      926.24   1147.33 o
  17  13   1    14804.33    16836.15   1797.46 o
  19  13   1    17703.75    17214.63   2724.35 o
 -20  14   1    15268.01    11091.01   2161.05 o
 -18  14   1     4283.66     4798.93   1257.38 o
 -16  14   1    18288.74    17918.34   1682.72 o
 -14  14   1    33118.87    32087.23   1766.75 o
 -12  14   1    51613.98    48682.99   2079.72 o
 -10  14   1    43865.26    46171.88   1426.45 o
  -8  14   1    76172.85    76311.47   3001.52 o
  -6  14   1     4196.59     4135.04   1429.63 o
  -4  14   1    38830.89    38495.27   1434.59 o
  -2  14   1    90997.45    87852.80   2541.23 o
   0  14   1    16002.27    15912.55   1273.41 o
   2  14   1    59429.68    56749.77   1639.10 o
   4  14   1    66500.46    61600.25   1943.30 o
   6  14   1    32567.91    31301.79   1385.79 o
   8  14   1    48999.65    48222.11   2045.56 o
  10  14   1    68158.17    71026.98   4228.16 o
  12  14   1      879.44     2208.78   1102.69 o
  14  14   1    19989.82    20741.76   1228.90 o
  16  14   1    25118.30    24523.49   2463.98 o
  18  14   1    33486.73    32223.30   5222.62 o
  20  14   1     8659.79     7360.23   2767.79 o
 -19  15   1     3188.13     1390.46   1504.81 o
 -17  15   1     3073.42     1163.58   1481.54 o
 -15  15   1    30292.17    31507.29   2357.76 o
 -13  15   1     6672.31     5848.77   1345.10 o
 -11  15   1    21532.69    22138.67   1448.81 o
  -9  15   1        6.41      639.39   1201.45 o
  -7  15   1    15348.23    14960.60   1490.86 o
  -5  15   1    23724.05    24329.33   1281.57 o
  -3  15   1   366560.88   369065.44   9824.46 o
  -1  15   1     9128.74     7298.90   1033.19 o
   1  15   1    15567.44    15506.22   1238.67 o
   3  15   1   240116.33   225546.09   4963.34 o
   5  15   1    17062.96    17726.80   1346.19 o
   7  15   1    26081.60    27673.91   1521.15 o
   9  15   1    20262.94    21105.61   1448.73 o
  11  15   1    12136.56    13366.34   1069.57 o
  13  15   1     9035.84     9802.86   1099.27 o
  15  15   1    57231.32    63986.85   5740.39 o
  17  15   1     2021.81     1735.03   1219.00 o
  19  15   1     4843.07     2005.99   1281.25 o
 -18  16   1     9654.46     3219.10   1565.02 o
 -16  16   1      104.60      559.65   1196.53 o
 -14  16   1     2438.26     2440.49   1275.45 o
 -12  16   1     5045.20     4942.81   1408.16 o
 -10  16   1       12.88        2.74   1188.00 o
  -8  16   1       63.98     -172.16   1224.33 o
  -6  16   1    25266.25    25003.32   1241.89 o
  -4  16   1     6398.64     6284.55   1180.99 o
  -2  16   1      187.38     -666.69   1088.54 o
   0  16   1      796.17     1419.98    912.55 o
   2  16   1        0.54     -201.65    954.79 o
   4  16   1     7225.46     6824.72    997.30 o
   6  16   1    31280.91    30681.75   1445.87 o
   8  16   1       66.29      -73.74    977.87 o
  10  16   1        1.06      732.33   1068.90 o
  12  16   1     2561.50     2406.38   1132.65 o
  14  16   1     1826.35     1232.06   1174.05 o
  16  16   1      255.95      -34.09   1157.74 o
  18  16   1     5338.13     4293.80   1199.95 o
 -17  17   1    10700.00     8932.65   1641.78 o
 -15  17   1    13419.58    13772.43   1687.35 o
 -13  17   1    10878.48    12093.33   1540.51 o
 -11  17   1    18409.84    21913.40   2333.57 o
  -9  17   1    10277.19    12779.52   1218.52 o
  -7  17   1    15170.20    16294.43   1534.47 o
  -5  17   1    28638.35    31382.15   1604.63 o
  -3  17   1    11277.55    11957.14   1171.71 o
  -1  17   1    23181.77    26047.93   1139.32 o
   1  17   1    36503.57    38446.13   1445.36 o
   3  17   1    73980.40    75831.46   2541.12 o
   5  17   1    18567.15    20817.61    916.93 o
   7  17   1    25673.24    26072.60   1503.92 o
   9  17   1      585.15     2596.37   1095.36 o
  11  17   1    11095.08    11666.92    999.96 o
  13  17   1    14765.86    13536.53   1981.72 o
  15  17   1      183.89     -310.70   1105.54 o
  17  17   1     6598.64     5616.19   1381.24 o
 -16  18   1    10855.06     9758.20   1979.29 o
 -14  18   1    19900.36    19676.46   2869.59 o
 -12  18   1     1024.57      -36.22   1320.96 o
 -10  18   1    21251.32    24538.53   1303.78 o
  -8  18   1    39010.49    45830.44   1581.19 o
  -6  18   1    18474.61    19759.82   1265.74 o
  -4  18   1    28691.45    33530.26   1216.56 o
  -2  18   1    56594.92    62278.91   2019.41 o
   0  18   1    10946.05    11723.90    969.51 o
   2  18   1    35728.06    39866.75   1645.89 o
   4  18   1    44938.29    46598.47   2296.02 o
   6  18   1     2360.80     1988.39    924.67 o
   8  18   1    23528.55    25843.41   1527.04 o
  10  18   1    32463.58    35871.09   2391.90 o
  12  18   1    11632.87    14009.98   1201.08 o
  14  18   1    12896.92    12477.72   1512.63 o
  16  18   1    16131.21    16913.17   2774.45 o
 -15  19   1     3208.16      121.14   2689.70 o
 -13  19   1     5941.73     3526.87   1456.99 o
 -11  19   1    16303.68    18933.58   1046.07 o
  -9  19   1      453.28     1116.79   1139.19 o
  -7  19   1    14879.67    17049.33   1619.47 o
  -5  19   1    22246.16    25936.75   1282.82 o
  -3  19   1    32218.81    35927.48   1590.34 o
  -1  19   1    21383.15    25066.68   1287.62 o
   1  19   1    32950.07    36482.69   1800.88 o
   3  19   1      971.97      -21.60    838.10 o
   5  19   1    13247.81    15599.32    910.81 o
   7  19   1    21264.87    22802.42   1167.50 o
   9  19   1    18632.36    19895.19   1320.22 o
  11  19   1     9532.66    10651.25   1091.80 o
  13  19   1    10238.84    10577.82   1459.19 o
  15  19   1      961.88     -972.91   2005.35 o
 -12  20   1    38877.09    42797.32   2502.99 o
 -10  20   1      438.12      101.35   1145.91 o
  -8  20   1      209.82      544.13   1080.23 o
  -6  20   1    52619.02    58855.88   4318.72 o
  -4  20   1     1304.77     1864.91    891.28 o
  -2  20   1     4319.59     3745.92    905.02 o
   0  20   1      899.89     1394.83    875.23 o
   2  20   1     2270.75     2363.09    833.36 o
   4  20   1     1383.31      833.67    868.43 o
   6  20   1    62850.29    70286.41   3746.27 o
   8  20   1       96.60      252.94    945.24 o
  10  20   1      714.91      529.11    890.50 o
  12  20   1    31498.00    34727.85   3135.47 o
 -11  21   1     2773.46      790.18   1211.38 o
  -9  21   1     7563.67     6630.94   1709.64 o
  -7  21   1     1996.93      951.43    915.54 o
  -5  21   1    10275.36    10223.82   1122.51 o
  -3  21   1    14048.23    16023.53   1195.32 o
  -1  21   1     2128.87     2634.59    822.96 o
   1  21   1     3371.71     2636.71    906.74 o
   3  21   1     3054.38     3568.88    841.92 o
   5  21   1     7556.70     6196.48    831.32 o
   7  21   1     4040.82     3417.39    852.20 o
   9  21   1      255.40      622.84    820.38 o
  11  21   1     1284.13      483.80    916.88 o
  -8  22   1    17809.14    20835.15   2738.63 o
  -6  22   1    29833.94    31593.88   3080.72 o
  -4  22   1    12182.72    10871.37   1229.58 o
  -2  22   1    20367.21    22125.84    978.67 o
   0  22   1     3613.81     4104.09    845.81 o
   2  22   1    12478.61    12323.71    915.34 o
   4  22   1    18099.96    21053.74   1280.20 o
   6  22   1     2442.93     2306.74    829.35 o
   8  22   1    11104.87    11331.13   1583.85 o
  -7  23   1     9968.95     8627.54   1650.29 o
  -5  23   1    15762.14    12963.52   1687.90 o
  -3  23   1     1614.06     2022.26    969.67 o
  -1  23   1    11437.92    10490.01   1610.66 o
   1  23   1    18739.18    20641.25   1894.80 o
   3  23   1     5628.66     2968.18    994.46 o
   5  23   1    10397.41     9320.41   1294.91 o
   7  23   1    15036.65     1908.54   1737.84 o
 -24   0   2    98071.60    93003.23   8349.58 o
 -22   0   2      719.52      368.09   2260.52 o
 -20   0   2      496.51     1747.86   1838.47 o
 -18   0   2    10672.77    13636.90   1894.85 o
 -16   0   2     4849.83     6391.91   1477.62 o
 -14   0   2    25404.51    25338.47   1648.71 o
 -12   0   2   532214.13   565565.38  11578.08 o
 -10   0   2     5596.68     6792.26   1721.14 o
  -8   0   2     1721.46     1571.84   1643.20 o
  -6   0   2  1786015.50  1855619.13  41522.86 o
  -4   0   2    38129.78    40274.20   2029.98 o
  -2   0   2       20.18     1327.48   1754.24 o
   0   0   2   712876.38   745850.44  14823.71 o
   2   0   2        4.11      -65.25   1488.01 o
   4   0   2    43189.38    41704.13   1511.40 o
   6   0   2  2066017.13  1827317.00 115655.58 o
   8   0   2    10293.86    10255.52   2051.06 o
  10   0   2      619.52     1679.06   2512.82 o
  12   0   2   387825.81   378601.28  22650.55 o
  14   0   2    15744.03    18012.08   3867.32 o
  16   0   2     4476.45     3751.34   3436.98 o
  18   0   2     8285.63    12100.13   4672.26 o
  20   0   2      168.68     1600.25   3034.21 o
  22   0   2      373.83      114.37   2957.38 o
 -23   1   2      387.86      841.51   1577.63 o
 -21   1   2       14.20      646.31   1306.10 o
 -19   1   2       51.99      578.88   1184.23 o
 -17   1   2      246.47      488.39    997.22 o
 -15   1   2   200022.08   221637.42   4686.94 o
 -13   1   2     1481.07     2134.02   1068.26 o
 -11   1   2    21854.40    22379.61    998.78 o
  -9   1   2   227102.44   220214.63   5254.02 o
  -7   1   2    50892.05    49927.25   1667.30 o
  -5   1   2     2473.51     2114.50   1063.69 o
  -3   1   2   152005.83   141408.66   1501.19 o
  -1   1   2     6213.21     9277.60   1429.92 o
   1   1   2     6535.42     7638.07   1499.28 o
   3   1   2   200208.02   189272.69   5819.96 o
   5   1   2     9716.32     8194.49   1237.75 o
   7   1   2    58419.23    54586.25   2076.14 o
   9   1   2   217502.22   204682.27   7322.77 o
  11   1   2    15237.77    15611.15   1562.31 o
  13   1   2       20.51     -360.47   2827.56 o
  15   1   2   168508.22   188290.59   4143.25 o
  17   1   2       28.11     -915.67   2419.67 o
  19   1   2       59.09     2728.59   2412.94 o
  21   1   2      149.40     2199.56   2614.38 o
  23   1   2      476.85     -123.82   2393.59 o
 -24   2   2      815.88      476.36   1640.61 o
 -22   2   2        2.66     -210.96   1469.49 o
 -20   2   2       29.60      609.51   1268.81 o
 -18   2   2     3124.07     3924.23   1136.92 o
 -16   2   2      944.77     1954.76   1051.59 o
 -14   2   2     3350.16     3335.16   1213.14 o
 -12   2   2     5517.65     6778.98   1094.35 o
 -10   2   2      467.28      580.66   1034.22 o
  -8   2   2     3655.39     3778.81   1005.18 o
  -6   2   2    16374.71    16236.47   1131.80 o
  -4   2   2     2876.81      927.73   1352.21 o
  -2   2   2     1551.64     1699.80   1314.53 o
   0   2   2     6358.62     7579.24   1388.58 o
   2   2   2     1348.17     2290.54   1154.60 o
   4   2   2     3558.72     3360.94   1164.72 o
   6   2   2    26429.30    25650.96   1209.22 o
   8   2   2     1355.29     1809.47   1282.84 o
  10   2   2      515.13     1105.05   1191.37 o
  12   2   2     3276.69     4976.69   1641.26 o
  14   2   2     2181.80     2648.09   1917.35 o
  16   2   2      308.74      744.87   2831.24 o
  18   2   2     1730.25     1825.37   2629.67 o
  20   2   2        2.43    -1322.00   2348.97 o
  22   2   2        6.98     3070.34   2747.26 o
 -23   3   2     1451.34     1481.62   1534.88 o
 -21   3   2    10535.27     9959.36   1345.70 o
 -19   3   2      195.16      491.95   1206.66 o
 -17   3   2      715.13     1102.50   1275.77 o
 -15   3   2    22646.91    25579.08   1256.23 o
 -13   3   2     1505.44     1485.78   1100.05 o
 -11   3   2     2268.97     2061.86   1375.40 o
  -9   3   2   106604.43    97916.28   3119.99 o
  -7   3   2     6352.21     6063.66    968.69 o
  -5   3   2    11775.65    11066.35   1045.31 o
  -3   3   2    90200.56    79684.77   1682.46 o
  -1   3   2      262.45      381.27   1176.14 o
   1   3   2     1430.45     2147.25   1240.77 o
   3   3   2    74101.71    67623.82   2161.61 o
   5   3   2    10076.10    10105.37   1157.51 o
   7   3   2     4258.88     4583.67   1086.38 o
   9   3   2    92105.09    85578.88   3251.09 o
  11   3   2     1603.79     3566.37   1461.10 o
  13   3   2     1580.43     2901.24   1802.06 o
  15   3   2    29829.76    36365.78   2370.22 o
  17   3   2       38.88     1929.48   2806.28 o
  19   3   2      186.14      924.35   2479.63 o
  21   3   2     8471.88     9260.49   2202.42 o
  23   3   2      875.90     1635.55   2228.85 o
 -22   4   2      261.61     1037.19   1462.95 o
 -20   4   2     3261.04     2674.37   1370.56 o
 -18   4   2    89740.94   105853.20   3905.57 o
 -16   4   2    17777.65    20617.77   1245.81 o
 -14   4   2     1580.61     2513.34   1275.68 o
 -12   4   2    41445.09    40687.38   2068.14 o
 -10   4   2      222.68     -482.58    986.00 o
  -8   4   2      177.04     1607.37   1070.88 o
  -6   4   2   563908.00   547241.63   9070.97 o
  -4   4   2     9115.07     7742.94   1091.25 o
  -2   4   2    57800.52    56141.14   1274.78 o
   0   4   2   285388.84   278137.50   7186.60 o
   2   4   2    45491.50    44569.52   1282.97 o
   4   4   2     1048.35     1320.43   1325.47 o
   6   4   2   485674.97   465456.72  16197.42 o
   8   4   2        2.13      461.37   1173.43 o
  10   4   2      212.36      375.60   1254.04 o
  12   4   2    49929.03    51508.98   4036.35 o
  14   4   2     3019.40     3409.35   1444.76 o
  16   4   2    18536.20    23093.24   2072.71 o
  18   4   2    87473.77   101751.66   7582.06 o
  20   4   2     2599.79     3616.11   2316.01 o
  22   4   2       40.21     -452.43   2097.36 o
 -23   5   2     4532.14     3568.99   1502.05 o
 -21   5   2    58708.52    63126.72   1542.85 o
 -19   5   2     1720.53     2513.24   1284.62 o
 -17   5   2      612.88     1526.40   1169.22 o
 -15   5   2   496123.31   522565.47  21646.15 o
 -13   5   2     6602.18     6506.62   1026.13 o
 -11   5   2      850.39     1251.11   1055.68 o
  -9   5   2   201382.83   189814.45   6231.62 o
  -7   5   2     2837.25     3070.23   1100.55 o
  -5   5   2    48385.74    47244.39   1244.94 o
  -3   5   2  1503863.50  1568118.00  33213.86 o
  -1   5   2     8290.86    10521.31   1280.62 o
   1   5   2      567.12     1168.52   1223.13 o
   3   5   2  1198337.00  1232033.63  29136.23 o
   5   5   2    35654.29    37043.68   1306.56 o
   7   5   2     3079.68     2300.27   1147.87 o
   9   5   2   187941.75   187626.97   8010.72 o
  11   5   2      619.63     2399.28   1416.03 o
  13   5   2     6237.64     7966.43   1531.94 o
  15   5   2   551147.69   626017.19  39299.37 o
  17   5   2     2864.01     2497.00   1761.78 o
  19   5   2      382.95     1379.56   2023.57 o
  21   5   2    37838.09    45367.00   4786.69 o
  23   5   2     2255.29      829.51   2285.94 o
 -22   6   2        0.29      100.25   1369.13 o
 -20   6   2     2521.94     2256.77   1477.48 o
 -18   6   2    58175.15    65325.53   2244.97 o
 -16   6   2    13299.15    14251.44   1339.38 o
 -14   6   2      733.10     2359.16   1101.97 o
 -12   6   2      953.82      756.57   1052.77 o
 -10   6   2     4861.49     6421.05   1165.69 o
  -8   6   2     6253.32     5358.38   1092.71 o
  -6   6   2   134290.52   131833.56   2736.88 o
  -4   6   2     3342.29     2691.19   1099.01 o
  -2   6   2    45300.63    44998.07   1457.00 o
   0   6   2   202373.77   201591.58   3713.35 o
   2   6   2    33699.67    33620.91   1303.24 o
   4   6   2       34.93      422.10   1374.24 o
   6   6   2    98720.09   100242.83   2753.42 o
   8   6   2     5142.28     5141.25   1368.85 o
  10   6   2     4191.33     2643.74   1602.78 o
  12   6   2       33.79      939.28   1248.86 o
  14   6   2     1916.03     2572.84   1272.18 o
  16   6   2    14017.53    15453.49   1630.40 o
  18   6   2    53436.52    60186.75   5428.41 o
  20   6   2     1593.99     1582.38   1635.14 o
  22   6   2      276.09      140.96   1925.66 o
 -23   7   2      237.94       -4.35   2316.11 o
 -21   7   2     1437.25      437.26   1388.68 o
 -19   7   2      245.34      107.26   1361.66 o
 -17   7   2     1156.78     1293.99   1086.56 o
 -15   7   2        2.35      468.03   1069.61 o
 -13   7   2       21.03      420.43   1294.79 o
 -11   7   2       78.86      857.62   1303.06 o
  -9   7   2    31472.52    32859.95   1164.60 o
  -7   7   2       11.14      -51.09   1077.67 o
  -5   7   2     1264.98      729.21   1274.19 o
  -3   7   2      299.96      923.76   1166.75 o
  -1   7   2     3376.20     3176.52   1234.14 o
   1   7   2     4012.42     4098.14   1241.96 o
   3   7   2     1983.50     3032.02   1164.43 o
   5   7   2      697.36      489.82   1290.61 o
   7   7   2        6.51     -849.52   1325.31 o
   9   7   2    33851.61    35870.71   2143.18 o
  11   7   2      272.34      741.31   1492.92 o
  13   7   2        0.22     1253.27   1312.52 o
  15   7   2      603.28      505.77   1404.83 o
  17   7   2      472.44      892.25   1675.99 o
  19   7   2      101.80      747.31   1503.06 o
  21   7   2     1969.46     2508.30   1648.00 o
 -22   8   2      387.31      539.76   1798.10 o
 -20   8   2      597.60      214.21   1810.27 o
 -18   8   2    58382.35    57645.52   3060.27 o
 -16   8   2     2982.62     3523.76   1152.77 o
 -14   8   2     6002.07     6852.92   1225.07 o
 -12   8   2    70351.01    73301.95   3769.07 o
 -10   8   2      722.88     1855.04   1161.92 o
  -8   8   2      483.10     4834.10   1344.16 o
  -6   8   2    99614.70    98640.25   1743.92 o
  -4   8   2     8214.65     8820.99   1174.02 o
  -2   8   2     7732.62     7801.29   1279.75 o
   0   8   2   294176.19   294320.25   5984.59 o
   2   8   2     7713.32     8444.85   1264.70 o
   4   8   2     7879.21     6544.50   1423.98 o
   6   8   2   114878.81   117557.15   3392.87 o
   8   8   2       38.67      578.96   1380.45 o
  10   8   2      356.04     1316.54   1130.33 o
  12   8   2    61968.27    66975.58   3514.12 o
  14   8   2     4678.78     4871.99   1195.79 o
  16   8   2     1376.03      825.10   1534.94 o
  18   8   2    48835.97    54791.76   5676.55 o
  20   8   2      508.34     -279.92   1354.87 o
  22   8   2      333.21      -50.89   1469.35 o
 -21   9   2     4626.32     2077.92   1767.74 o
 -19   9   2      173.57     -575.19   1358.29 o
 -17   9   2      324.68     -236.88   1089.20 o
 -15   9   2   229890.38   224735.08   9775.27 o
 -13   9   2     2049.74     2431.67   1275.92 o
 -11   9   2    11958.53    13416.90   1240.47 o
  -9   9   2   122128.30   124922.30   4771.15 o
  -7   9   2    27558.46    29252.22   1170.98 o
  -5   9   2     1563.85     2912.48   1243.97 o
  -3   9   2   259492.58   260827.86   5343.56 o
  -1   9   2      129.46       -0.08   1265.10 o
   1   9   2       47.00     -982.25   1423.37 o
   3   9   2   288919.41   300858.03   6928.29 o
   5   9   2     5569.56     8102.30   1392.32 o
   7   9   2    30983.53    30894.19   2023.71 o
   9   9   2   123355.88   122673.14   6069.61 o
  11   9   2     9456.37     9573.17   1312.08 o
  13   9   2       27.75      503.69   1236.91 o
  15   9   2   198488.41   202042.47  14076.92 o
  17   9   2      644.86      533.65   1260.43 o
  19   9   2      129.09     -616.52   1294.48 o
  21   9   2     4822.30     3379.81   1413.24 o
 -20  10   2      430.94      822.30   1441.13 o
 -18  10   2     8652.34     8119.92   1273.63 o
 -16  10   2     1885.02     2268.72   1218.48 o
 -14  10   2    13133.76    14145.54   1225.20 o
 -12  10   2   219578.25   216756.88   8533.40 o
 -10  10   2     1852.01     1786.00   1315.64 o
  -8  10   2      160.00     2171.33   1217.24 o
  -6  10   2   639299.31   674218.56   9899.14 o
  -4  10   2    14659.62    14315.48   1274.87 o
  -2  10   2       33.72     1407.36   1279.91 o
   0  10   2   285552.97   288017.00   8804.29 o
   2  10   2       58.56     2061.14   1229.36 o
   4  10   2    18220.35    18406.08   1273.12 o
   6  10   2   760226.69   758348.19  33053.63 o
   8  10   2     3096.38     3066.60   1180.54 o
  10  10   2       20.57     -102.90   1141.34 o
  12  10   2   155582.41   162717.11   9195.23 o
  14  10   2     7779.79     8463.00   1141.10 o
  16  10   2     1694.24     1726.39   1044.16 o
  18  10   2     7248.26     7533.87   1273.30 o
  20  10   2      207.73     1726.71   1527.94 o
 -21  11   2     9665.72     4559.06   1893.31 o
 -19  11   2      783.18      872.42   1282.75 o
 -17  11   2     1553.59     1213.23   1130.01 o
 -15  11   2    14777.44    14537.16   1295.35 o
 -13  11   2        2.03      563.14   1130.42 o
 -11  11   2     8027.38     8446.53   1143.64 o
  -9  11   2    53535.80    55113.27   1902.28 o
  -7  11   2    15912.14    16834.87   1356.87 o
  -5  11   2        7.67     1425.53   1225.09 o
  -3  11   2     3609.14     3103.68   1262.13 o
  -1  11   2    11827.47    13047.52   1261.08 o
   1  11   2    10323.80    11789.52   1491.26 o
   3  11   2      134.32       55.42   1297.60 o
   5  11   2     1221.79      531.78   1115.56 o
   7  11   2    18832.15    18769.14   1150.81 o
   9  11   2    48876.95    48881.82   2026.64 o
  11  11   2     4722.72     4334.14   1031.57 o
  13  11   2      650.86      702.47   1149.20 o
  15  11   2    10128.51    10397.84   1037.82 o
  17  11   2     1209.78      793.68   1083.07 o
  19  11   2      613.22     -156.93   1280.88 o
  21  11   2     6962.03     4658.32   1503.11 o
 -20  12   2      246.35      403.91   1718.01 o
 -18  12   2    25446.38    19137.64   2394.00 o
 -16  12   2      138.28      794.05   1267.09 o
 -14  12   2       24.92     1373.92   1379.16 o
 -12  12   2    14955.74    14522.62   1188.02 o
 -10  12   2     1887.62     2207.04   1292.11 o
  -8  12   2     2208.19     2054.69   1197.57 o
  -6  12   2     7423.26     8888.89   1196.80 o
  -4  12   2      210.51      970.59   1116.32 o
  -2  12   2     1258.03     1899.11   1076.83 o
   0  12   2   172663.70   164520.59   3526.89 o
   2  12   2     1533.12     2528.84   1162.59 o
   4  12   2       54.84      246.63   1061.56 o
   6  12   2     3665.73     4813.52   1250.95 o
   8  12   2     1688.03     2694.01   1039.42 o
  10  12   2     1335.64     1230.05   1114.88 o
  12  12   2    18021.26    19931.69   1451.85 o
  14  12   2        5.48      520.90   1152.54 o
  16  12   2      210.46      676.89   1173.19 o
  18  12   2    25007.03    22965.26   2367.88 o
  20  12   2      372.56      571.79   1323.96 o
 -19  13   2      797.53     1042.95   1455.94 o
 -17  13   2       17.09      139.67   1077.36 o
 -15  13   2    34692.41    32748.67   1911.52 o
 -13  13   2     2088.65     3195.64   1099.22 o
 -11  13   2     2818.41     3331.16   1106.79 o
  -9  13   2   160087.77   163757.50   6643.94 o
  -7  13   2     5324.32     6912.57   1100.25 o
  -5  13   2     6692.21     7205.98   1090.97 o
  -3  13   2   115753.77   114175.02   4331.16 o
  -1  13   2      958.66      141.19   1056.55 o
   1  13   2      192.67      819.08   1145.85 o
   3  13   2   105008.48   101014.76   3416.03 o
   5  13   2     6684.28     6252.13   1108.52 o
   7  13   2     3703.05     3592.70   1063.20 o
   9  13   2   146991.64   138685.84   5936.94 o
  11  13   2     2389.17     3010.18    999.71 o
  13  13   2     1675.41     2401.14   1052.22 o
  15  13   2    38646.13    38765.77   3027.12 o
  17  13   2      130.40      141.97   1226.63 o
  19  13   2      663.44     -286.89   1282.79 o
 -18  14   2    25816.28    21450.22   1361.61 o
 -16  14   2     5403.07     4634.83   1035.72 o
 -14  14   2      299.73      796.93   1308.74 o
 -12  14   2    30793.50    31478.59   1452.46 o
 -10  14   2      226.15      576.99   1137.44 o
  -8  14   2      619.92     2679.68   1144.16 o
  -6  14   2   235659.28   235166.77  14933.41 o
  -4  14   2     2503.52     3925.51   1102.73 o
  -2  14   2    12423.26    13485.48   1174.91 o
   0  14   2    54491.96    53354.59   1655.23 o
   2  14   2    10563.70    10449.57    988.77 o
   4  14   2      229.80      -72.63    956.55 o
   6  14   2   210237.67   197398.64   8114.55 o
   8  14   2      963.57     1130.76    959.66 o
  10  14   2      179.75       39.55   1076.16 o
  12  14   2    32370.68    34095.99   1912.09 o
  14  14   2      579.48     1571.12   1090.05 o
  16  14   2     5597.30     5085.47    990.20 o
  18  14   2    27150.36    21083.76   1978.72 o
 -17  15   2        0.74      615.11   1411.40 o
 -15  15   2    77194.21    73235.74   3915.51 o
 -13  15   2     1023.78     1227.79   1011.32 o
 -11  15   2      690.32      437.24   1062.85 o
  -9  15   2    67530.64    68348.86   3121.38 o
  -7  15   2      149.31      286.91   1097.28 o
  -5  15   2    10839.59    11041.26   1200.70 o
  -3  15   2   217790.61   210971.34   7780.87 o
  -1  15   2      562.65       -6.91   1017.59 o
   1  15   2      143.60      657.09    897.28 o
   3  15   2   163533.47   152116.02   4622.78 o
   5  15   2     7026.31     6708.53    849.47 o
   7  15   2      160.00     -419.71    834.69 o
   9  15   2    64767.46    63254.40   2859.89 o
  11  15   2      618.59     -213.73   1057.42 o
  13  15   2     1363.38     1115.48   1019.89 o
  15  15   2    92572.27    90845.38   7706.64 o
  17  15   2      285.71      313.92   1075.49 o
 -16  16   2     2005.96     1676.18   1073.13 o
 -14  16   2       37.11      969.58   1215.78 o
 -12  16   2    32629.18    31772.90   1652.00 o
 -10  16   2     4462.58     4129.13   1013.23 o
  -8  16   2     4693.70     5931.37   1158.74 o
  -6  16   2     1785.38     1855.00    962.87 o
  -4  16   2       13.04      239.79    961.03 o
  -2  16   2     6689.13     7348.44    853.46 o
   0  16   2    10872.21    10671.92    985.07 o
   2  16   2     4396.11     5665.86    918.72 o
   4  16   2      763.95      706.13    958.40 o
   6  16   2     4904.35     4861.94    872.49 o
   8  16   2     5153.36     5340.02    854.29 o
  10  16   2     3212.24     4018.64   1062.13 o
  12  16   2    23319.50    22475.33   1322.66 o
  14  16   2       22.17      435.03   1049.93 o
  16  16   2     2172.52     1383.24    900.95 o
 -15  17   2     4726.59     3415.18   1080.05 o
 -13  17   2      543.65     1108.98   1067.50 o
 -11  17   2     1143.76      645.80   1110.60 o
  -9  17   2   111060.27   115319.06   5242.09 o
  -7  17   2     1355.05     2929.56   1110.65 o
  -5  17   2      170.30     -199.71    996.43 o
  -3  17   2    17684.21    17698.60    927.36 o
  -1  17   2     1701.56     2293.61    990.35 o
   1  17   2     1456.28     2108.21    884.80 o
   3  17   2    22434.27    23420.11   1246.57 o
   5  17   2      410.86      971.56    804.85 o
   7  17   2     1231.80      983.39    821.23 o
   9  17   2   108029.22   108106.03   4331.52 o
  11  17   2     1419.22      764.73    866.35 o
  13  17   2      346.97      234.37    909.25 o
  15  17   2     3049.94     1483.83   1030.82 o
 -14  18   2     1659.69     2339.06   1103.24 o
 -12  18   2    38515.97    40820.15   1822.19 o
 -10  18   2     1075.96     1782.37   1009.75 o
  -8  18   2       60.38      228.33   1115.16 o
  -6  18   2    50979.58    52565.44   3574.49 o
  -4  18   2     2768.06     3209.58    989.45 o
  -2  18   2     2487.66     2584.80    911.82 o
   0  18   2   113273.55   115567.82   3190.50 o
   2  18   2     2547.19     2445.95    829.55 o
   4  18   2     2127.73     2667.55    774.22 o
   6  18   2    55355.66    54302.25   2134.47 o
   8  18   2      511.94      318.97    799.99 o
  10  18   2      762.79     1260.80    890.48 o
  12  18   2    34898.74    35322.04   1952.24 o
  14  18   2     1415.45      909.51    941.75 o
 -13  19   2      348.96      281.85   1179.25 o
 -11  19   2     1395.30     1988.27    961.96 o
  -9  19   2    10969.27    11556.97    987.59 o
  -7  19   2     3570.14     2715.15   1130.26 o
  -5  19   2       76.59     -573.84    900.56 o
  -3  19   2    47314.10    51209.34   1220.42 o
  -1  19   2      351.50      -48.89    826.20 o
   1  19   2      258.97      178.93    850.02 o
   3  19   2    50965.04    52462.46   1608.87 o
   5  19   2      437.88      715.49    909.16 o
   7  19   2     3894.58     3362.17    790.78 o
   9  19   2    12092.13    11360.50   1210.65 o
  11  19   2     1299.87     1152.26    806.00 o
  13  19   2        0.13      985.04    942.90 o
 -12  20   2    13620.84    11911.34   1227.94 o
 -10  20   2       17.69     1224.98    942.34 o
  -8  20   2      208.74     -373.25   1066.41 o
  -6  20   2    31685.74    36022.08   2766.77 o
  -4  20   2     1104.33     1704.64    920.30 o
  -2  20   2      255.74      945.15    855.21 o
   0  20   2    56583.19    57648.92   1860.01 o
   2  20   2      300.30     1330.40    765.44 o
   4  20   2     1963.32     2253.94    765.33 o
   6  20   2    43816.96    46146.07   1985.00 o
   8  20   2       12.05      179.87    791.71 o
  10  20   2      180.55       63.91    838.27 o
  12  20   2     8018.20     5080.67    967.33 o
  -9  21   2       87.94      961.09    964.00 o
  -7  21   2      957.98     1311.04   1075.72 o
  -5  21   2      544.10      271.24    823.22 o
  -3  21   2    30510.31    32450.41   1589.09 o
  -1  21   2     4154.46     3454.29    795.00 o
   1  21   2     2933.91     1398.01    878.06 o
   3  21   2    22893.15    23867.21   1657.78 o
   5  21   2       91.35      488.45    761.70 o
   7  21   2     1295.61     1096.02    800.02 o
   9  21   2       42.09      329.32    802.88 o
  -8  22   2      384.91     1058.88   1213.30 o
  -6  22   2     8982.18     8895.39   1161.27 o
  -4  22   2      535.78      282.73    827.38 o
  -2  22   2     1328.92      827.94    795.44 o
   0  22   2   101927.39   102829.02   2721.51 o
   2  22   2     1521.76     1090.51    724.77 o
   4  22   2      274.36     1063.43    794.45 o
   6  22   2     6811.91     4811.36    929.31 o
   8  22   2      391.51      647.39   1038.07 o
  -5  23   2      801.86     -652.70   2454.80 o
  -3  23   2    25744.41    28024.32   3436.14 o
  -1  23   2      588.34     -130.84    923.67 o
   1  23   2      293.91      755.72    845.40 o
   3  23   2    23575.19    22614.70   2802.20 o
 -22   0   3     7459.73     4273.52   1658.70 o
 -20   0   3    19507.37    24278.14   1628.65 o
 -18   0   3    26586.48    29718.21   1794.78 o
 -16   0   3    18539.49    22500.49   1395.55 o
 -14   0   3    77219.88    85182.10   2482.71 o
 -12   0   3   244117.63   247496.94   9783.15 o
 -10   0   3    51927.96    53209.66   1893.81 o
  -8   0   3   381913.41   377263.81  10771.98 o
  -6   0   3   980257.00   988524.69  24116.86 o
  -4   0   3    37603.27    36499.97   1717.41 o
  -2   0   3   127057.22   115975.66   2413.81 o
   0   0   3     6783.38     8024.62   1234.24 o
   2   0   3    36352.33    33192.80   1332.07 o
   4   0   3   269683.94   259330.47  11459.92 o
   6   0   3   337943.88   321819.88  16133.64 o
   8   0   3   124269.70   101260.81   3775.67 o
  10   0   3   178755.11   145075.80  11470.48 o
  12   0   3   565344.56   502029.63  34215.25 o
  14   0   3     4360.22     4226.67   2101.15 o
  16   0   3    52259.83    58040.86   9849.05 o
  18   0   3     6295.46     9082.94   6029.69 o
  20   0   3     6169.58     7637.00   3278.82 o
  22   0   3    30137.12    30797.47   6340.32 o
 -23   1   3    22454.47    22031.45   1539.31 o
 -21   1   3      609.90      566.45   1308.23 o
 -19   1   3      403.20      382.36   1167.53 o
 -17   1   3    23309.43    26460.54   1123.48 o
 -15   1   3     7673.42     7910.82    969.54 o
 -13   1   3    70290.01    73417.40   1128.58 o
 -11   1   3    57322.26    58146.74   1353.15 o
  -9   1   3    93903.26    92263.59   1260.52 o
  -7   1   3     4875.99     4704.48   1043.71 o
  -5   1   3   335974.41   325454.94   3132.80 o
  -3   1   3     9525.73    10143.90   1144.43 o
  -1   1   3    12957.86    12921.00    980.31 o
   1   1   3    49973.07    45044.47    989.59 o
   3   1   3    14414.57    13671.72   1151.40 o
   5   1   3   116743.97   109496.72   3413.68 o
   7   1   3    91738.59    83591.36   2475.29 o
   9   1   3     1229.84     3598.82   1075.16 o
  11   1   3     4126.60     4477.01   1259.66 o
  13   1   3   153677.56   138921.31   9975.61 o
  15   1   3    43318.70    43629.73   3380.45 o
  17   1   3     5763.85     3534.81   2483.82 o
  19   1   3     3916.28     4694.17   3910.77 o
  21   1   3     2719.72     3930.81   2509.71 o
 -22   2   3      727.24     1046.49   1359.95 o
 -20   2   3      217.25     1164.71   1288.17 o
 -18   2   3      270.74      713.56    983.32 o
 -16   2   3      162.44      550.77    928.92 o
 -14   2   3    10625.23    10541.74   1045.90 o
 -12   2   3      338.49      688.64   1013.31 o
 -10   2   3      492.44     1852.04    893.89 o
  -8   2   3    12665.47    12263.06   1056.11 o
  -6   2   3     1466.87      824.54    882.72 o
  -4   2   3    10087.06     9541.61    948.20 o
  -2   2   3      197.65      717.34    988.64 o
   0   2   3       96.74      196.15    930.42 o
   2   2   3      990.33     1589.81    890.06 o
   4   2   3    22802.44    20343.38    973.62 o
   6   2   3      486.31     1102.51    892.40 o
   8   2   3     4618.78     5087.95   1199.70 o
  10   2   3     5181.14     4603.09   1129.82 o
  12   2   3     2872.50     3095.99   1297.95 o
  14   2   3     1927.35     1039.60   1465.03 o
  16   2   3      966.27      771.53   1845.69 o
  18   2   3      127.96     1280.06   2707.42 o
  20   2   3      104.75     1283.54   2304.21 o
  22   2   3      977.33     1775.12   2479.00 o
 -21   3   3     3344.24     3018.51   1195.58 o
 -19   3   3     1222.49     1131.69   1104.35 o
 -17   3   3    22660.33    27268.83   1153.03 o
 -15   3   3       52.73      118.22   1191.81 o
 -13   3   3    13612.50    14531.72   1044.94 o
 -11   3   3     7006.57     7635.19    993.90 o
  -9   3   3     2818.72     3765.46    891.26 o
  -7   3   3     3499.43     4215.56    990.15 o
  -5   3   3   103316.71    96681.03   1764.78 o
  -3   3   3    21448.09    21099.49    977.20 o
  -1   3   3    16623.24    16882.87   1010.86 o
   1   3   3    71122.89    65498.02   2323.24 o
   3   3   3     1711.08     2007.07    892.98 o
   5   3   3    28055.77    26939.46   1141.58 o
   7   3   3    23364.99    23564.27   1033.11 o
   9   3   3     2182.98      877.22   1024.75 o
  11   3   3      504.92      652.40   1067.24 o
  13   3   3    32586.06    32673.87   1840.78 o
  15   3   3     5860.97     5143.72   1571.44 o
  17   3   3     6206.95     7072.32   2151.63 o
  19   3   3     9079.32     9174.34   2303.73 o
  21   3   3      386.05      627.32   2252.94 o
 -22   4   3    14829.99    12429.32   1307.69 o
 -20   4   3    28923.59    33147.14   1207.35 o
 -18   4   3    54153.18    61753.76   1481.51 o
 -16   4   3     8285.16     8494.03   1029.91 o
 -14   4   3   132694.38   139097.50   3290.18 o
 -12   4   3        9.35     3057.36   1996.18 o
 -10   4   3     9108.54     9412.08    926.29 o
  -8   4   3    86153.86    81125.05   1682.41 o
  -6   4   3     7767.92     6716.91   1153.18 o
  -4   4   3   148075.25   139379.38   2189.60 o
  -2   4   3   176700.86   168139.38   3600.49 o
   0   4   3    35252.66    34908.15   2167.78 o
   2   4   3    17136.89    16861.17   1199.77 o
   4   4   3   401889.47   395257.00  10815.63 o
   6   4   3    25743.45    26226.13   1231.03 o
   8   4   3    22418.29    23268.86   1214.09 o
  10   4   3    39637.25    40832.54   2086.19 o
  12   4   3    32888.43    34120.28   1914.33 o
  14   4   3    33458.71    37347.53   2184.85 o
  16   4   3    57360.30    67230.50   5731.25 o
  18   4   3     4838.66     3369.46   2271.54 o
  20   4   3     5007.93     5307.70   2092.30 o
  22   4   3    36379.38    30718.89  11111.41 o
 -21   5   3    22552.20    24348.23   1348.55 o
 -19   5   3     6211.15     7038.83   1122.26 o
 -17   5   3   111674.95   124030.72   3043.46 o
 -15   5   3   163617.70   174256.28   5008.07 o
 -13   5   3    20555.32    20806.68    919.00 o
 -11   5   3    48640.60    45957.14   1635.22 o
  -9   5   3    34175.03    32943.75   1180.89 o
  -7   5   3    26193.49    23708.18   1064.14 o
  -5   5   3   166864.27   155121.69   2229.93 o
  -3   5   3   492212.72   479587.25   7846.39 o
  -1   5   3   113724.41   109164.85   2789.62 o
   1   5   3   346284.34   330332.72   7068.48 o
   3   5   3  1127842.00  1134668.75  35649.95 o
   5   5   3    13625.38    12437.84   1188.67 o
   7   5   3    83554.52    82666.20   2788.41 o
   9   5   3     4770.78     4103.31   1103.17 o
  11   5   3    14576.58    15147.96   1247.01 o
  13   5   3   103215.38   113895.72   5834.93 o
  15   5   3    30959.21    35255.93   2697.83 o
  17   5   3    32993.86    42509.89   3476.51 o
  19   5   3    27471.27    34715.76   4085.24 o
  21   5   3    67227.13    73122.84   8260.34 o
 -22   6   3     8767.93     5855.82   1404.80 o
 -20   6   3     4627.92     3931.52   1241.15 o
 -18   6   3    33134.77    36515.84   1412.31 o
 -16   6   3      639.02      939.17    985.04 o
 -14   6   3    65372.11    66373.36   2880.78 o
 -12   6   3     2817.87     3454.72   1054.46 o
 -10   6   3        8.09     -137.53   1165.28 o
  -8   6   3    10606.75    11310.34   1004.43 o
  -6   6   3    10696.43    11259.41   1026.40 o
  -4   6   3   100234.37    97279.13   1648.70 o
  -2   6   3    26157.15    24959.66   1156.89 o
   0   6   3    14240.62    15358.89    979.05 o
   2   6   3      197.34     -330.81   1084.12 o
   4   6   3   201030.05   196893.67   4637.54 o
   6   6   3    40740.48    37678.74   1755.79 o
   8   6   3     3722.15     2719.05   1106.72 o
  10   6   3     1252.53     1254.57   1246.32 o
  12   6   3     1356.24      722.03   1258.56 o
  14   6   3    20997.82    22811.99   1465.36 o
  16   6   3    14048.67    16589.44   2095.31 o
  18   6   3     6683.15     6316.49   1771.86 o
  20   6   3      258.35     1686.19   1972.52 o
  22   6   3    16364.83    21884.66   3717.04 o
 -21   7   3      639.77     -244.05   1383.75 o
 -19   7   3      735.40     2225.85   1190.63 o
 -17   7   3      116.67       96.27   1142.75 o
 -15   7   3      100.28      337.18   1324.92 o
 -13   7   3        9.01       19.23    881.90 o
 -11   7   3    13908.88    13866.58    943.40 o
  -9   7   3        0.98       62.78   1064.95 o
  -7   7   3     4282.13     4221.43    928.89 o
  -5   7   3      398.28     -645.94    979.18 o
  -3   7   3    13813.38    15404.61   1139.51 o
  -1   7   3      292.13      -35.93   1125.08 o
   1   7   3     2017.43     1588.83   1086.62 o
   3   7   3     8806.23    10610.83   1160.74 o
   5   7   3       69.35      662.13   1001.64 o
   7   7   3    11411.53    11035.60   1193.76 o
   9   7   3     4712.80     4803.42   1365.87 o
  11   7   3     3995.76     4406.47   1052.85 o
  13   7   3      585.30     1794.70   1217.14 o
  15   7   3     1202.48     2242.70   1174.61 o
  17   7   3       35.27      262.46   1425.99 o
  19   7   3      998.78     1138.19   1774.15 o
  21   7   3      525.66      466.36   1659.60 o
 -20   8   3     6733.14     5588.25   1534.06 o
 -18   8   3      817.14     1624.96   1376.04 o
 -16   8   3     6328.71     6500.84   1285.11 o
 -14   8   3    64230.86    62895.94   2795.41 o
 -12   8   3    21548.21    21042.17   1018.22 o
 -10   8   3    12132.46    13061.96    999.56 o
  -8   8   3    89032.59    89782.66   2387.72 o
  -6   8   3      364.01     1029.39   1273.01 o
  -4   8   3    41642.29    41933.48   1416.71 o
  -2   8   3    53997.58    54709.15   1828.74 o
   0   8   3     8548.39     8752.53   1019.61 o
   2   8   3     8311.03     9811.59   1178.27 o
   4   8   3   132396.88   136159.58   5174.44 o
   6   8   3    30710.71    31547.25   1225.75 o
   8   8   3    22306.15    24264.99   1398.78 o
  10   8   3    60026.79    64540.64   2976.61 o
  12   8   3      923.45     1279.55   1097.77 o
  14   8   3    13800.98    14551.06   1193.24 o
  16   8   3    24875.98    29297.56   2811.49 o
  18   8   3     2624.25     3475.28   1520.06 o
  20   8   3     1084.42     1684.60   1524.22 o
 -21   9   3       13.78      821.10   1432.09 o
 -19   9   3     2358.86     2385.37   1420.91 o
 -17   9   3    31454.99    32110.17   2277.53 o
 -15   9   3       64.79      389.22   1094.42 o
 -13   9   3    46298.79    47709.25   2625.12 o
 -11   9   3    91139.46    91925.21   2715.77 o
  -9   9   3    71898.76    70766.20   1973.91 o
  -7   9   3    16684.06    17191.89   1098.91 o
  -5   9   3   243333.16   247882.73   8221.25 o
  -3   9   3       18.43     1080.22   1163.17 o
  -1   9   3    21720.15    22476.40   1078.95 o
   1   9   3    81938.23    84274.45   2248.12 o
   3   9   3    57404.65    58656.65   1324.38 o
   5   9   3    68673.53    72853.96   2747.43 o
   7   9   3   124135.36   128847.81   4023.36 o
   9   9   3      127.29     1450.48   1131.09 o
  11   9   3    15131.84    16336.42   1290.31 o
  13   9   3   125520.17   131114.61   8496.10 o
  15   9   3    20159.23    20932.83   1178.94 o
  17   9   3     6595.43     6722.38   1354.26 o
  19   9   3     9830.54    11770.46   1535.43 o
 -20  10   3     5713.34     4874.48   1298.77 o
 -18  10   3     9335.19     8561.59   1523.28 o
 -16  10   3     7062.16     4764.51   1365.42 o
 -14  10   3    28600.27    30849.15   2439.08 o
 -12  10   3   113501.11   118256.23   4704.77 o
 -10  10   3    19568.79    21062.07   1034.74 o
  -8  10   3   154888.56   157634.75   4503.36 o
  -6  10   3   413313.22   421668.28   9587.82 o
  -4  10   3    12458.10    13180.73   1005.17 o
  -2  10   3    32211.65    33217.53   1162.15 o
   0  10   3     1419.43     1186.49   1050.05 o
   2  10   3     9697.99    12007.03   1094.61 o
   4  10   3    95815.06    99987.72   3157.12 o
   6  10   3   156165.92   169819.95   7046.20 o
   8  10   3    52394.03    57373.91   2405.37 o
  10  10   3    69411.57    75425.84   3741.18 o
  12  10   3   249963.64   251568.80  18240.94 o
  14  10   3     1194.66     1338.23    924.04 o
  16  10   3    17900.15    18811.34   1590.40 o
  18  10   3     2966.32     1680.66   1410.15 o
  20  10   3     1958.01      793.31   1407.59 o
 -19  11   3     1032.33      429.27   1336.47 o
 -17  11   3       12.90      550.58   1181.02 o
 -15  11   3    21284.44    22109.33   2137.54 o
 -13  11   3    18845.13    20530.13   1373.62 o
 -11  11   3       35.97     2065.56   1042.91 o
  -9  11   3    22982.05    24592.11   1176.21 o
  -7  11   3     2646.35     3990.78   1033.46 o
  -5  11   3    54404.81    55482.14   2820.12 o
  -3  11   3    11149.00    10882.46   1187.61 o
  -1  11   3      683.90      308.54   1228.76 o
   1  11   3     2465.20     2914.40   1171.07 o
   3  11   3     7835.01     7726.95   1039.12 o
   5  11   3    29853.86    30506.78   1238.46 o
   7  11   3      811.92     1452.29   1141.37 o
   9  11   3     3663.88     4274.06   1048.09 o
  11  11   3     1815.37     2372.10   1044.87 o
  13  11   3    25266.67    24520.73   1476.24 o
  15  11   3    21276.21    21202.63   1642.67 o
  17  11   3       60.74      962.64   1040.51 o
  19  11   3     1274.29      241.03   1191.20 o
 -18  12   3        0.53      309.10   1243.09 o
 -16  12   3     2560.20     2722.72   1179.59 o
 -14  12   3     8790.32     9428.38   1235.90 o
 -12  12   3    17308.88    18446.47   1355.90 o
 -10  12   3     3926.47     5701.02   1153.94 o
  -8  12   3    13035.55    12728.07    991.22 o
  -6  12   3     4445.04     5971.99   1105.49 o
  -4  12   3     4245.83     4689.87   1049.93 o
  -2  12   3    42162.61    45100.05   1983.85 o
   0  12   3     4989.23     3817.11   1232.91 o
   2  12   3    11021.59    12293.76   1157.85 o
   4  12   3    18954.30    18207.61   1092.94 o
   6  12   3    23468.28    25220.18   1357.41 o
   8  12   3     1745.50     1628.37    930.60 o
  10  12   3    13735.18    14653.09   1392.96 o
  12  12   3     4769.55     4709.08   1022.68 o
  14  12   3     2775.51     3321.93   1090.71 o
  16  12   3     8980.09     6888.13   1419.66 o
  18  12   3     4299.78     3161.35   1056.88 o
 -17  13   3    30330.80    24932.97   2385.56 o
 -15  13   3      360.33     1258.87   1249.73 o
 -13  13   3    13834.16    14762.04   1236.30 o
 -11  13   3    29419.85    31288.09   1434.17 o
  -9  13   3     3899.38     4698.80   1076.89 o
  -7  13   3    11802.23    13117.79    969.44 o
  -5  13   3   112461.34   119181.52   5685.42 o
  -3  13   3    31550.55    32981.90   1519.01 o
  -1  13   3    21553.98    23568.29   1041.18 o
   1  13   3    91647.19   102149.59   3799.11 o
   3  13   3      962.23     2479.86   1072.78 o
   5  13   3    27829.31    29388.08   1310.38 o
   7  13   3    54965.52    56403.87   2741.70 o
   9  13   3     6589.18     7254.04    893.66 o
  11  13   3     5221.08     5550.14    936.22 o
  13  13   3    41782.96    44917.91   3255.17 o
  15  13   3     8583.76     9241.43   1000.07 o
  17  13   3     7006.04     5211.86    978.70 o
 -18  14   3    20866.79    23911.03   2901.20 o
 -16  14   3     4948.86     4922.19   1147.18 o
 -14  14   3    44965.95    46259.62   2298.63 o
 -12  14   3     1773.14      251.50   1228.80 o
 -10  14   3     5733.84     6605.35   1005.53 o
  -8  14   3    38741.07    40598.23   1629.16 o
  -6  14   3    14697.04    14789.50   1164.56 o
  -4  14   3    37819.17    41969.98   2464.42 o
  -2  14   3    85152.48    89619.23   3216.29 o
   0  14   3    11692.70    12976.23   1086.78 o
   2  14   3    14090.22    15359.61   1139.25 o
   4  14   3   122411.48   131101.91   6070.26 o
   6  14   3     2058.11     2442.12    867.81 o
   8  14   3     9156.33     9612.96    837.74 o
  10  14   3    21007.22    22195.23   1562.30 o
  12  14   3    23584.26    25631.20   1804.57 o
  14  14   3    10063.38    10694.18   1090.26 o
  16  14   3    27932.77    27219.40   2915.71 o
  18  14   3     1444.05     -164.22   2732.13 o
 -17  15   3    21320.56    14564.45   3048.22 o
 -15  15   3    36190.29    32133.65   1747.89 o
 -13  15   3     2507.86     2649.07   1155.99 o
 -11  15   3     1803.66     1815.96   1079.14 o
  -9  15   3     2896.87     3414.60   1015.86 o
  -7  15   3     2006.39     2281.25    933.95 o
  -5  15   3    19216.60    19979.25   1340.47 o
  -3  15   3   105095.87   110763.30   5264.96 o
  -1  15   3    17305.59    18996.39    938.20 o
   1  15   3    50470.31    53773.15   1538.99 o
   3  15   3   207707.81   208994.84   7124.15 o
   5  15   3      892.97     1116.97    934.55 o
   7  15   3     4732.48     4104.73    931.17 o
   9  15   3     1628.86     2610.27    936.72 o
  11  15   3      704.38      506.49    829.43 o
  13  15   3    14290.36    12152.16   1238.62 o
  15  15   3    10325.61     8619.31    916.04 o
  17  15   3     7082.35     5386.70   2232.02 o
 -16  16   3     1076.29       95.17   1641.37 o
 -14  16   3     1952.19     2531.90   1124.46 o
 -12  16   3     1176.69      698.53   1155.73 o
 -10  16   3     4055.24     2070.07   1260.96 o
  -8  16   3     8435.03     9176.00   1012.25 o
  -6  16   3    23757.98    24182.69   1343.31 o
  -4  16   3     9631.45     9013.80    845.42 o
  -2  16   3     5129.18     5462.82    869.05 o
   0  16   3      157.66     -294.89    890.45 o
   2  16   3     7719.72     7640.25    844.64 o
   4  16   3     6946.54     6496.22    869.20 o
   6  16   3    10614.61    11648.56    789.99 o
   8  16   3     1476.04     1610.32    921.83 o
  10  16   3    10885.06     8378.30    995.43 o
  12  16   3     3567.95     2315.42    889.38 o
  14  16   3     1680.81     1541.32    831.45 o
  16  16   3      408.52     1383.00   1359.65 o
 -15  17   3      249.06    -3273.50   3273.50 o
 -13  17   3     3429.73     1564.05    964.92 o
 -11  17   3    23940.77    23246.19   3509.28 o
  -9  17   3      792.27     1725.19   1081.28 o
  -7  17   3     7343.95     8040.14    947.27 o
  -5  17   3    28744.96    30435.60   2072.00 o
  -3  17   3    35454.40    35819.75   1705.46 o
  -1  17   3     4981.62     5608.73    901.27 o
   1  17   3    24447.69    24547.49   1161.59 o
   3  17   3     7220.90     6851.15    909.44 o
   5  17   3     8201.24     6784.65    901.73 o
   7  17   3    29276.71    30788.26   1873.77 o
   9  17   3     7996.21     7818.57    823.55 o
  11  17   3     4816.02     2308.24    881.04 o
  13  17   3    13434.91    11680.74   1573.96 o
 -12  18   3     8007.36     8615.54    996.48 o
 -10  18   3     7133.77     7293.07    955.67 o
  -8  18   3    40028.98    41706.95   1091.94 o
  -6  18   3      840.66      706.48    894.36 o
  -4  18   3    13921.64    14089.84    801.42 o
  -2  18   3    36494.14    36940.06   1460.39 o
   0  18   3     4267.68     4685.00    862.39 o
   2  18   3     7587.43     8343.32    924.86 o
   4  18   3    51710.89    51990.25   2183.96 o
   6  18   3    11323.07    10922.93    810.20 o
   8  18   3     9499.62     9761.14    826.83 o
  10  18   3    30749.93    29672.68   2059.97 o
  12  18   3      832.43      350.64    869.91 o
 -11  19   3    19671.99    20246.82   1271.37 o
  -9  19   3    11898.44    12583.77   1769.87 o
  -7  19   3     3968.27     3779.42   1014.18 o
  -5  19   3    32375.77    32418.43   2193.88 o
  -3  19   3     1080.33     1192.47    841.10 o
  -1  19   3     3454.31     3680.02    873.99 o
   1  19   3    13221.28    14070.21    720.36 o
   3  19   3    15556.28    15270.92   1103.16 o
   5  19   3     8113.09     8933.30    743.19 o
   7  19   3    23260.61    20708.87   1245.14 o
   9  19   3       51.75      971.40    779.75 o
  11  19   3     4303.91     2423.99    970.50 o
 -10  20   3      661.74      929.67   1051.67 o
  -8  20   3     9069.82     4208.04   1779.36 o
  -6  20   3    38524.04    37333.27   2713.23 o
  -4  20   3      118.77     1063.24    808.61 o
  -2  20   3      275.93      365.64    808.32 o
   0  20   3      130.20     -579.48    724.13 o
   2  20   3       22.06      275.89    770.08 o
   4  20   3     2563.68     1725.12    707.06 o
   6  20   3    22028.88    20877.29   2198.63 o
   8  20   3     3883.85     3316.09    777.87 o
  10  20   3     2710.84     2178.30   1749.21 o
  -7  21   3     4487.80     3356.83   1047.26 o
  -5  21   3       59.70      252.19    809.06 o
  -3  21   3     1196.77     1502.03    830.37 o
  -1  21   3     4323.80     3875.39    726.16 o
   1  21   3    16972.21    14940.38    990.78 o
   3  21   3     9737.68     7810.04    851.72 o
   5  21   3      619.30      298.96    798.60 o
   7  21   3     5872.17     4292.94    809.70 o
  -4  22   3     5734.27     4081.77   1271.64 o
  -2  22   3    22333.61    18880.38   1229.10 o
   0  22   3     3043.72     1541.46    713.30 o
   2  22   3     4647.22     2917.44    839.02 o
   4  22   3    19716.74    20151.62   1930.37 o
 -20   0   4    13158.32    12168.37   1401.00 o
 -18   0   4   204581.03   223872.81   4660.63 o
 -16   0   4     8176.72     8387.91   1206.57 o
 -14   0   4     6886.12     6445.11   1443.24 o
 -12   0   4    18311.80    20080.49   1573.09 o
 -10   0   4    15352.77    18164.14   1614.36 o
  -8   0   4    32071.96    30856.09   1231.22 o
  -6   0   4     1815.44     1583.92   1688.58 o
  -4   0   4     8021.05    10287.80   1191.82 o
  -2   0   4    48082.49    46700.38   1712.53 o
   0   0   4  1602067.63  1620396.38  19189.25 o
   2   0   4    90843.20    83519.80   3734.03 o
   4   0   4     1169.67     1112.53   2743.97 o
   6   0   4     6528.39     6530.41   1455.20 o
   8   0   4     7253.37     5527.91   1854.71 o
  10   0   4    31542.13    30004.14   1424.50 o
  12   0   4    49333.52    43649.59   2889.47 o
  14   0   4      399.09       60.82   1635.81 o
  16   0   4     1547.03     1712.67   2293.79 o
  18   0   4   173483.91   177967.97  29388.64 o
  20   0   4    16109.90    18780.72   3835.51 o
 -21   1   4    61707.29    60841.45   1946.67 o
 -19   1   4    14602.47    15028.68   1017.53 o
 -17   1   4    10993.71    12463.11    949.80 o
 -15   1   4     8269.04     9327.45    999.11 o
 -13   1   4     9084.21     9988.13    923.68 o
 -11   1   4     5176.77     5048.00    928.89 o
  -9   1   4    55920.38    54327.80   1607.34 o
  -7   1   4     1640.53     2062.20    872.36 o
  -5   1   4    19925.89    18848.91   1079.55 o
  -3   1   4   188931.41   180566.48   2108.34 o
  -1   1   4    99535.95    93921.69   1680.64 o
   1   1   4    67008.66    62772.11   1016.39 o
   3   1   4   130873.70   123896.29   2801.00 o
   5   1   4     4646.91     6720.48    849.35 o
   7   1   4    21938.88    21767.25   1344.66 o
   9   1   4    53446.04    52388.97   2116.64 o
  11   1   4      548.34      678.59    954.12 o
  13   1   4    22723.89    20542.67   1124.49 o
  15   1   4    12880.60    12349.91   1273.31 o
  17   1   4    10171.14    10539.76   1542.63 o
  19   1   4     6774.46     7402.31   2387.87 o
  21   1   4    47164.77    50353.91   4207.65 o
 -20   2   4       15.34      469.89   1032.26 o
 -18   2   4      485.74      371.59    977.42 o
 -16   2   4      140.79     1149.84    930.17 o
 -14   2   4     3375.27     2747.03    910.60 o
 -12   2   4     4095.19     4123.51    947.02 o
 -10   2   4     4906.06     4046.52    903.96 o
  -8   2   4    15821.05    19115.12   1064.48 o
  -6   2   4     5671.88     6693.49   1158.98 o
  -4   2   4       30.12      726.56    958.57 o
  -2   2   4       63.93      711.87    880.68 o
   0   2   4     8126.97     7521.70    907.80 o
   2   2   4      121.09     -246.60    955.70 o
   4   2   4     1569.87     1991.91    920.11 o
   6   2   4     1568.41     2038.70    903.58 o
   8   2   4     6283.07     6066.97    942.27 o
  10   2   4     4605.01     4052.09    958.33 o
  12   2   4     5419.59     5050.20   1030.65 o
  14   2   4      692.69      177.17   1234.17 o
  16   2   4        1.27      490.04   1334.01 o
  18   2   4     1356.20     2006.28   1715.75 o
  20   2   4      365.59      764.50   2189.22 o
 -21   3   4     7555.63     4212.81   1229.55 o
 -19   3   4     2610.48     2584.10   1008.72 o
 -17   3   4    10391.81    11055.44   1006.76 o
 -15   3   4    25143.16    27288.72   1093.22 o
 -13   3   4     3090.20     4295.00    876.67 o
 -11   3   4      276.49      404.46    936.21 o
  -9   3   4    14356.31    14222.87   1019.44 o
  -7   3   4      859.50     1418.05    988.09 o
  -5   3   4     1136.66     2015.64   1115.01 o
  -3   3   4    52928.25    54111.08   1321.23 o
  -1   3   4    25042.90    25407.33   1453.50 o
   1   3   4    28295.54    27361.52   1107.08 o
   3   3   4    61389.16    60234.20   1251.46 o
   5   3   4      216.32     -592.68    902.87 o
   7   3   4      625.64      278.89    993.77 o
   9   3   4    18397.01    18065.67    983.99 o
  11   3   4     2637.14     2761.37    993.30 o
  13   3   4      466.98      597.68    952.97 o
  15   3   4    14613.78    15001.07   1577.64 o
  17   3   4     4413.09     2987.10   1522.87 o
  19   3   4     1139.86      420.53   1786.14 o
  21   3   4     7294.30     5125.32   3179.65 o
 -20   4   4        6.75      442.50   1306.96 o
 -18   4   4    27334.39    30693.09   1270.84 o
 -16   4   4        2.82     -870.16    974.66 o
 -14   4   4     8799.02     9672.82    931.66 o
 -12   4   4   185577.86   194626.55   6233.89 o
 -10   4   4    56829.95    55716.89   1953.71 o
  -8   4   4    34546.60    34019.94    900.67 o
  -6   4   4    57827.24    58313.61   1671.88 o
  -4   4   4    15320.26    15419.76   1003.36 o
  -2   4   4     8767.83     8135.05   1174.13 o
   0   4   4   194605.70   193355.83   6013.00 o
   2   4   4     1454.01     1482.32    904.98 o
   4   4   4    39579.83    38741.56   1049.68 o
   6   4   4    81157.54    80904.06   2581.66 o
   8   4   4    43759.23    44893.20   1561.18 o
  10   4   4    31797.81    36546.79   2501.19 o
  12   4   4   144400.23   145884.48   6165.19 o
  14   4   4     5209.29     5806.21   1170.60 o
  16   4   4     4715.39     4276.13   1203.50 o
  18   4   4    21961.91    21226.98   2928.82 o
  20   4   4     1292.57      542.00   2046.27 o
 -21   5   4    13247.93    13876.71   4124.57 o
 -19   5   4     3506.72     3288.47   1131.81 o
 -17   5   4     7564.33     7217.19   1105.65 o
 -15   5   4      637.15     1061.54    917.59 o
 -13   5   4    10384.24    11221.08   1164.17 o
 -11   5   4    33954.64    32182.40    955.75 o
  -9   5   4   754940.00   751662.63  19680.80 o
  -7   5   4    34157.98    34888.68   1475.09 o
  -5   5   4     9286.43     8698.82   1309.61 o
  -3   5   4       55.23     1108.10   1086.75 o
  -1   5   4    14898.36    14732.78    912.40 o
   1   5   4    44373.54    42962.15   1561.61 o
   3   5   4    16075.10    17610.88    976.04 o
   5   5   4      905.40     2142.92    945.41 o
   7   5   4    12536.47    14001.18   1198.71 o
   9   5   4   697757.56   711494.44  21002.05 o
  11   5   4    50269.93    52379.80   2273.42 o
  13   5   4      997.03       37.43   1024.96 o
  15   5   4     1862.91     1458.96   1088.06 o
  17   5   4     1031.86      774.08   1462.48 o
  19   5   4     5391.44     2071.14   1793.75 o
 -20   6   4     1032.08     1010.89   1289.09 o
 -18   6   4      669.78     1029.31   1050.44 o
 -16   6   4     3272.75     3476.31   1018.74 o
 -14   6   4     2227.22     1833.26   1138.95 o
 -12   6   4   103886.35   106383.12   3698.11 o
 -10   6   4    44939.77    45116.66   1180.57 o
  -8   6   4    34293.41    34164.14   1411.80 o
  -6   6   4    16674.90    15507.62    968.75 o
  -4   6   4     1829.38     2485.32   1095.91 o
  -2   6   4    27852.94    26492.53   1298.16 o
   0   6   4    14801.20    15289.44    962.24 o
   2   6   4     3656.77     4080.57    901.21 o
   4   6   4    16945.71    19069.43   1036.90 o
   6   6   4    33298.58    35440.03   1793.21 o
   8   6   4    38903.94    42042.33   1551.81 o
  10   6   4    24581.96    27354.03   1616.42 o
  12   6   4    70125.71    76883.63   3312.76 o
  14   6   4      205.39     -595.56   1115.62 o
  16   6   4    10140.82    10422.94   1419.97 o
  18   6   4      808.88     1395.51   1381.47 o
  20   6   4       33.31    -1314.56   1958.69 o
 -19   7   4        0.16     1114.64   1116.33 o
 -17   7   4     1613.62     1834.32   1119.72 o
 -15   7   4     3751.79     2172.24   1152.22 o
 -13   7   4      278.54     1672.40    870.10 o
 -11   7   4      309.41      879.78    992.64 o
  -9   7   4        1.24      958.89   1031.11 o
  -7   7   4     1564.39     2413.50   1051.78 o
  -5   7   4     7224.20     7712.14   1087.95 o
  -3   7   4    10452.43    11541.50   1076.95 o
  -1   7   4      563.66      360.88   1065.71 o
   1   7   4     3302.82     3287.46   1157.27 o
   3   7   4     5752.59     6466.38   1113.70 o
   5   7   4     4117.09     5371.14    940.19 o
   7   7   4      847.00      621.76    936.63 o
   9   7   4      190.61     1239.77    942.97 o
  11   7   4        6.02     1157.75    877.32 o
  13   7   4      801.18      694.53   1048.77 o
  15   7   4     6797.48     7451.83   1161.92 o
  17   7   4        8.18      203.37   1148.85 o
  19   7   4        1.75      611.17   1426.23 o
 -20   8   4      429.98      235.86   1488.21 o
 -18   8   4     8646.37     9230.39   1067.42 o
 -16   8   4     1367.72     1411.70   1240.67 o
 -14   8   4      260.89      571.13    905.71 o
 -12   8   4    49909.84    49921.14   1777.80 o
 -10   8   4    15426.55    16071.76   1242.03 o
  -8   8   4    27727.43    25607.61    960.66 o
  -6   8   4    99219.45    97863.34   2555.64 o
  -4   8   4     5775.58     6010.51   1095.07 o
  -2   8   4     1605.21     2254.15    904.03 o
   0   8   4    39291.89    39346.73   1286.35 o
   2   8   4     5508.53     4201.32    977.78 o
   4   8   4      884.52     1299.80    953.72 o
   6   8   4    78879.25    85194.50   3923.66 o
   8   8   4    19866.85    19735.17    981.80 o
  10   8   4     9903.81    10476.24   1059.46 o
  12   8   4    48441.67    52942.89   1976.92 o
  14   8   4      557.95      806.13   1052.15 o
  16   8   4     1583.38     1821.00   1019.85 o
  18   8   4    10436.84     6764.93   1722.87 o
 -19   9   4     9850.31     9644.14   2007.77 o
 -17   9   4     4244.93     4106.60   1199.38 o
 -15   9   4     9644.14     9385.05   1107.40 o
 -13   9   4    10421.50    10589.33   1138.90 o
 -11   9   4      160.44     1255.65    874.30 o
  -9   9   4   120744.59   117799.49   3812.57 o
  -7   9   4     1238.13      541.48    903.02 o
  -5   9   4    23595.56    24218.55   1205.46 o
  -3   9   4   139294.84   139610.55   4615.94 o
  -1   9   4    48768.61    50487.45   1163.59 o
   1   9   4    30663.85    31504.73   1090.74 o
   3   9   4   109959.03   115944.20   3860.85 o
   5   9   4    12037.64    14234.27   1146.93 o
   7   9   4     4465.81     5300.36   1108.83 o
   9   9   4   107069.48   114431.18   3231.94 o
  11   9   4     3567.57     3865.70    913.64 o
  13   9   4    20041.18    22299.53    998.31 o
  15   9   4    13392.05    13930.21   1522.27 o
  17   9   4     5228.95     4691.32   1246.79 o
  19   9   4     4638.86     2287.06   1322.61 o
 -18  10   4    89175.50    90962.81   4159.36 o
 -16  10   4     3058.86     2507.07   1179.56 o
 -14  10   4     6084.45     4842.07   1094.32 o
 -12  10   4     3692.91     4187.01    876.52 o
 -10  10   4     6008.21     6687.92    952.94 o
  -8  10   4    16100.99    15838.70    866.80 o
  -6  10   4       66.04     1186.13   1020.91 o
  -4  10   4     1940.63     2220.99    896.75 o
  -2  10   4    20585.38    22269.33   1000.69 o
   0  10   4   655840.94   690379.00  23723.31 o
   2  10   4    37150.31    40041.30   1415.08 o
   4  10   4     2324.40     3058.92    945.07 o
   6  10   4     6693.54     7394.57    936.06 o
   8  10   4     2903.84     4237.89   1064.22 o
  10  10   4    14741.20    16426.83   1023.98 o
  12  10   4    15792.42    16872.40   1124.58 o
  14  10   4        2.75      795.77   1161.76 o
  16  10   4      582.65      926.04    930.58 o
  18  10   4    76934.40    70283.81   8387.02 o
 -17  11   4     4836.30     3061.92   1940.95 o
 -15  11   4       86.10     1076.99   1192.30 o
 -13  11   4      495.36      171.20    962.20 o
 -11  11   4    10757.95    10881.94    938.59 o
  -9  11   4     2689.88     2544.02    856.33 o
  -7  11   4    11275.18    11801.71    892.45 o
  -5  11   4     2574.32     2588.85    934.67 o
  -3  11   4    31967.56    33989.27   1573.70 o
  -1  11   4    35168.59    37398.66   1455.20 o
   1  11   4    23141.94    24216.71   1079.88 o
   3  11   4    13935.00    16995.49   1021.38 o
   5  11   4      392.58     1030.99    922.91 o
   7  11   4    24738.96    26261.25    971.76 o
   9  11   4     1679.27     2054.46   1156.99 o
  11  11   4     1869.80     1754.43    949.58 o
  13  11   4     5283.52     5586.60    844.74 o
  15  11   4      177.65     1301.04    999.78 o
  17  11   4     3569.10     2505.05   1080.19 o
 -16  12   4     1752.98     2883.79   1105.38 o
 -14  12   4     3595.87     4720.30   1041.13 o
 -12  12   4    14979.37    14191.21   1340.05 o
 -10  12   4      814.43      704.34    891.56 o
  -8  12   4       54.11     -107.90    897.19 o
  -6  12   4    37305.02    37506.75   1866.01 o
  -4  12   4     4917.94     5898.03    946.90 o
  -2  12   4     1282.25     2316.99    916.75 o
   0  12   4      570.06     1335.60    915.70 o
   2  12   4     1547.63     1175.30   1016.54 o
   4  12   4     5585.25     6970.57    887.67 o
   6  12   4    45784.23    52070.66   2269.59 o
   8  12   4     1137.25     1841.90    977.83 o
  10  12   4       61.88     -100.71   1063.70 o
  12  12   4    10293.97    10693.40    898.91 o
  14  12   4     2631.84     2372.30   1092.85 o
  16  12   4      799.30     1499.43   1030.00 o
 -17  13   4     7064.14     4033.14   1377.76 o
 -15  13   4    40855.04    39230.34   3083.50 o
 -13  13   4     5245.39     4491.99   1105.09 o
 -11  13   4     1060.53     -102.31   1053.81 o
  -9  13   4    25428.78    27068.88   1186.91 o
  -7  13   4     4547.40     4323.89    920.83 o
  -5  13   4      469.50     1060.53    895.36 o
  -3  13   4    83126.84    89966.92   3622.30 o
  -1  13   4    19229.24    21598.98   1680.17 o
   1  13   4    16940.40    18802.18   1022.29 o
   3  13   4    88523.07    96501.73   4067.29 o
   5  13   4     3711.30     5243.16    900.07 o
   7  13   4     2775.36     3519.83    869.42 o
   9  13   4    27465.37    29782.15   1952.08 o
  11  13   4     3995.89     4531.05    942.14 o
  13  13   4     1866.63     2477.14    820.18 o
  15  13   4    30181.98    31235.23   4108.45 o
 -16  14   4      527.45     -644.46   1947.76 o
 -14  14   4     5457.94     4275.79   1281.63 o
 -12  14   4    63298.84    66788.48   3565.18 o
 -10  14   4    14754.85    17172.18   1069.19 o
  -8  14   4     5841.35     6071.00    989.22 o
  -6  14   4    19041.83    20749.20   1457.79 o
  -4  14   4     8679.21     8357.60    864.18 o
  -2  14   4      456.77     2096.86    873.80 o
   0  14   4   113755.59   125963.97   6372.80 o
   2  14   4     2907.45     3576.53    891.64 o
   4  14   4    17002.60    18416.53   1015.26 o
   6  14   4    25521.87    28201.13   1031.75 o
   8  14   4     9189.90    10476.82   1420.24 o
  10  14   4     8008.27    10321.20    930.23 o
  12  14   4    53100.91    53665.74   4870.14 o
  14  14   4     4188.41     3659.61    879.97 o
 -15  15   4       17.02     1170.85   1483.03 o
 -13  15   4     1400.48     1199.60   1188.51 o
 -11  15   4     7443.23     7700.83   1177.21 o
  -9  15   4   134433.67   140677.67   6945.61 o
  -7  15   4     4993.80     5135.92    864.44 o
  -5  15   4     7011.43     7139.97    897.26 o
  -3  15   4     2716.87     3135.44    873.93 o
  -1  15   4     2165.80     2432.25    853.41 o
   1  15   4    10109.08    10142.67   1047.88 o
   3  15   4      167.89     3832.55   1758.10 o
   5  15   4      214.32     -920.10    920.10 o
   7  15   4     2072.39     2829.33    939.50 o
   9  15   4   126964.68   125477.74   8606.56 o
  11  15   4    10163.67     9729.55    992.14 o
  13  15   4       25.60       -2.73    928.55 o
  15  15   4     1789.98     1800.30   2568.04 o
 -14  16   4       44.51     1610.29   1506.77 o
 -12  16   4     7334.59     6118.44   1255.18 o
 -10  16   4     6253.26     5168.03   1037.74 o
  -8  16   4     5239.31     4526.18    933.86 o
  -6  16   4     1343.68     2367.92    832.98 o
  -4  16   4      762.08     -847.55    847.55 o
  -2  16   4    18079.84    19412.56   1262.14 o
   0  16   4    16781.19    18980.83   1326.06 o
   2  16   4     8729.79     9070.66    850.57 o
   4  16   4     1257.32      753.24    897.65 o
   6  16   4        0.38      645.80    760.75 o
   8  16   4     5718.06     4714.52    862.61 o
  10  16   4     2674.77     2385.15    805.19 o
  12  16   4     2818.13     2018.45    746.23 o
 -11  17   4      446.54     1867.23   1214.42 o
  -9  17   4     2182.39     1197.57    975.22 o
  -7  17   4     2224.48     1989.82    931.38 o
  -5  17   4     4717.92     4139.08    841.65 o
  -3  17   4    46162.56    50103.57   2589.53 o
  -1  17   4     3457.96     3517.90    807.38 o
   1  17   4      708.44      457.41    874.19 o
   3  17   4    37386.27    38631.48   1973.66 o
   5  17   4     4568.00     2504.36   1142.83 o
   7  17   4     1215.71     -164.37    809.04 o
   9  17   4     1825.64     1035.43   1004.94 o
  11  17   4      585.28      278.90    806.86 o
 -10  18   4     5173.78     3802.23    993.29 o
  -8  18   4     7255.51     6561.39    962.29 o
  -6  18   4    45920.63    45260.68   3036.26 o
  -4  18   4     4193.43     3703.94    804.66 o
  -2  18   4     1542.05     1127.74    840.05 o
   0  18   4    24287.66    25420.35   1077.14 o
   2  18   4     4006.32     2974.29    770.01 o
   4  18   4     1540.21      655.30    786.56 o
   6  18   4    38729.38    38678.60   2406.24 o
   8  18   4     6280.88     2804.08    995.65 o
  10  18   4     2692.14     1473.16    806.98 o
  -9  19   4    29152.90    26424.29   1937.05 o
  -7  19   4      713.18     -124.49    931.33 o
  -5  19   4     5198.51     3697.85    782.37 o
  -3  19   4    18670.99    17032.10   1359.51 o
  -1  19   4     4962.24     3625.82    761.65 o
   1  19   4     2747.94     1158.38    818.59 o
   3  19   4    15385.55    12870.99   1219.40 o
   5  19   4     3208.83     2543.96    783.48 o
   7  19   4      402.36      471.50    787.30 o
   9  19   4    24832.75     8437.47   1715.50 o
  -6  20   4     1179.50     1364.71   1171.74 o
  -4  20   4       72.66      605.47    850.54 o
  -2  20   4     1615.45     1599.81    725.47 o
   0  20   4    46018.73    44021.53   2623.55 o
   2  20   4     2432.73     2092.00    742.35 o
   4  20   4     2254.15     1910.40    692.14 o
   6  20   4     4932.38     2234.09   2348.41 o
 -18   0   5       48.29      161.07   1519.07 o
 -16   0   5     1100.74      963.30   1336.12 o
 -14   0   5    68588.10    70178.13   1908.60 o
 -12   0   5   119339.02   125423.03   4337.51 o
 -10   0   5     3138.37     2678.55   1141.90 o
  -8   0   5    21740.09    21849.60   1234.11 o
  -6   0   5   120075.37   120149.76   2541.51 o
  -4   0   5    25279.51    25062.16   1617.31 o
  -2   0   5   290710.78   283906.16   8157.96 o
   0   0   5    18605.84    19197.62   1301.75 o
   2   0   5    12056.86    11254.63   1340.21 o
   4   0   5    93573.73    89543.11   2375.53 o
   6   0   5   177877.00   169963.53   4261.76 o
   8   0   5     2537.06     3249.60   1246.86 o
  10   0   5    58291.34    53760.52   2637.26 o
  12   0   5    68247.63    62312.63   2330.99 o
  14   0   5    21571.05    19150.77   1631.93 o
  16   0   5    52201.08    44585.66   5272.62 o
  18   0   5    16521.86    15008.93   2207.88 o
 -19   1   5     6613.41     2636.40   1130.30 o
 -17   1   5    41682.41    44245.40   1308.28 o
 -15   1   5    16651.29    18008.04    861.47 o
 -13   1   5     5090.15     5421.51    833.66 o
 -11   1   5    61047.88    61473.58   1396.30 o
  -9   1   5     6117.45     7232.45    784.98 o
  -7   1   5    28566.32    31077.03    956.82 o
  -5   1   5     6947.94     8358.52    930.43 o
  -3   1   5     5047.44     6341.77   1091.27 o
  -1   1   5    12542.45    11951.33   1387.43 o
   1   1   5   212332.86   209597.52   3496.63 o
   3   1   5     5608.33     5407.15   1014.69 o
   5   1   5     3527.94     3799.30    911.89 o
   7   1   5    63691.26    62550.45   1550.13 o
   9   1   5    14471.79    13469.91   1168.85 o
  11   1   5    13499.23    12004.60    855.27 o
  13   1   5     1929.18     1465.79    968.51 o
  15   1   5     1364.79     1788.18   1028.51 o
  17   1   5     1353.04      526.00   1205.45 o
  19   1   5    47100.95    43712.67   2808.94 o
 -18   2   5       23.96      393.13    944.22 o
 -16   2   5      344.53     -504.19    996.94 o
 -14   2   5      190.88       22.73   1091.71 o
 -12   2   5       18.73      664.15   1020.80 o
 -10   2   5      927.00     2065.70    861.65 o
  -8   2   5      485.11       87.04    966.24 o
  -6   2   5      346.55     1342.47    893.95 o
  -4   2   5     1284.68     1866.02   1029.61 o
  -2   2   5    29729.76    30188.60    952.68 o
   0   2   5      553.56      989.94    926.96 o
   2   2   5     5921.23     5878.28    941.37 o
   4   2   5        1.78       57.25   1116.51 o
   6   2   5       53.82     1706.50    934.91 o
   8   2   5      194.21     1089.34    789.33 o
  10   2   5     1636.26     2163.23    960.72 o
  12   2   5        1.58     -166.13   1058.51 o
  14   2   5        1.46     1085.88   1013.93 o
  16   2   5     2706.78     2384.08   1038.85 o
  18   2   5      444.82      477.26   1283.55 o
 -19   3   5     1841.51     1512.93   1037.67 o
 -17   3   5     4607.25     4170.83    981.14 o
 -15   3   5     2608.04     2746.48    944.42 o
 -13   3   5       82.48      243.26   1018.80 o
 -11   3   5    59219.62    60385.25   1805.43 o
  -9   3   5     1242.30     2333.57   1062.05 o
  -7   3   5     7015.08     7560.49    969.32 o
  -5   3   5     6433.44     7175.05   1123.50 o
  -3   3   5      125.80      492.47    915.52 o
  -1   3   5     1844.03      307.30    802.90 o
   1   3   5    23801.18    23470.50   1294.88 o
   3   3   5     4655.20     5544.95   1010.89 o
   5   3   5       33.78      319.66    941.11 o
   7   3   5    47048.35    47039.45   1424.66 o
   9   3   5     1799.22      899.04    848.47 o
  11   3   5     6970.40     7337.49    980.78 o
  13   3   5     8110.15     7099.65   1243.83 o
  15   3   5       13.47      207.72   1002.91 o
  17   3   5        0.31      580.40   1202.52 o
  19   3   5     5314.75     2333.13   4097.36 o
 -18   4   5     5297.57     4552.99   1058.45 o
 -16   4   5     7185.15     6339.69    987.26 o
 -14   4   5    19692.31    19290.01   1035.51 o
 -12   4   5     9939.11    10728.16    978.49 o
 -10   4   5    14156.52    16025.29   1073.70 o
  -8   4   5   162153.89   165023.69   3391.68 o
  -6   4   5     9590.82    10251.20    843.80 o
  -4   4   5     2357.77     2080.09    793.56 o
  -2   4   5   114544.43   117515.94   3111.24 o
   0   4   5     1693.01     2230.98    907.41 o
   2   4   5    28598.28    30828.75   1547.14 o
   4   4   5    18821.71    21886.99   1589.03 o
   6   4   5     2840.10     3507.48    830.10 o
   8   4   5     6416.14     7002.14   1381.43 o
  10   4   5   166491.98   172573.66   7256.55 o
  12   4   5      349.60     1907.36    887.58 o
  14   4   5      242.81      708.42    972.93 o
  16   4   5    23440.82    22691.32   1758.22 o
  18   4   5    12862.89     8348.86   1832.73 o
 -17   5   5     4186.57     2798.23   1015.48 o
 -15   5   5    17616.41    18163.07   2248.75 o
 -13   5   5     5524.13     5458.26    955.37 o
 -11   5   5   149248.13   153717.84   7203.14 o
  -9   5   5      989.92     3143.91   1220.10 o
  -7   5   5     5974.55     5954.92    829.57 o
  -5   5   5    95112.94    95110.42   1803.02 o
  -3   5   5   218440.55   218705.56   7665.59 o
  -1   5   5      139.77      506.83    778.63 o
   1   5   5    37666.48    39642.66    938.49 o
   3   5   5   146235.58   148793.00   3936.58 o
   5   5   5    31163.90    33492.91    934.72 o
   7   5   5   155855.77   163152.97   5579.47 o
   9   5   5    27906.02    28279.25   1057.01 o
  11   5   5     4824.40     6456.90    823.93 o
  13   5   5    27373.47    30757.79   1876.42 o
  15   5   5    29016.66    29943.52   2036.72 o
  17   5   5     1043.85     1416.90   1361.66 o
 -18   6   5     5960.80     4299.08   1080.26 o
 -16   6   5     5029.03     2999.86   1019.10 o
 -14   6   5       79.18      578.03    958.86 o
 -12   6   5      400.22      945.85   1078.75 o
 -10   6   5     9594.59     9350.71    907.06 o
  -8   6   5    71193.09    71469.45   2706.02 o
  -6   6   5    19024.85    20717.90    894.26 o
  -4   6   5    17272.34    17537.06   1298.50 o
  -2   6   5    46265.80    44891.04   1166.99 o
   0   6   5        1.38     -609.44    815.72 o
   2   6   5    28292.76    29172.46   1054.66 o
   4   6   5     1379.48     1163.94    922.44 o
   6   6   5     1190.35     2198.14    948.22 o
   8   6   5     2318.93      634.95    858.96 o
  10   6   5    81379.04    84627.72   3389.82 o
  12   6   5     1827.98     2540.90    966.30 o
  14   6   5      991.78      965.99    947.22 o
  16   6   5     6266.83     3760.12   1134.53 o
  18   6   5     7016.57     1099.93   2006.18 o
 -17   7   5     2709.54     2141.16   1016.43 o
 -15   7   5       99.53      728.37    940.93 o
 -13   7   5     1264.56     1236.84   1045.05 o
 -11   7   5     1388.23     2439.48    856.94 o
  -9   7   5      312.50      216.61    899.29 o
  -7   7   5      258.77     1649.74    967.46 o
  -5   7   5    10105.83     9520.40   1131.18 o
  -3   7   5      817.69      206.72    839.42 o
  -1   7   5      683.97      941.07    821.71 o
   1   7   5     5858.95     5807.62    869.49 o
   3   7   5     4175.59     4541.12    857.78 o
   5   7   5      728.59      -55.16    815.17 o
   7   7   5       83.56     1800.72    810.60 o
   9   7   5      323.85      542.81    944.04 o
  11   7   5      479.41     1097.78    961.34 o
  13   7   5     2947.69     2895.52   1075.26 o
  15   7   5        0.57     -744.05   1085.89 o
  17   7   5      714.14      566.85   1189.84 o
 -16   8   5     1945.21     1535.17   1106.03 o
 -14   8   5     9491.18     8666.89    949.19 o
 -12   8   5      488.53     -531.20    896.92 o
 -10   8   5     4603.13     4530.73    987.01 o
  -8   8   5    33528.71    34525.64   1817.12 o
  -6   8   5     9366.11    10085.84    963.59 o
  -4   8   5       46.56      -92.30    927.22 o
  -2   8   5   105594.62   107492.89   3926.44 o
   0   8   5     3202.06     4841.76    917.68 o
   2   8   5    12812.19    14635.83    889.28 o
   4   8   5    28167.17    30362.87   1004.76 o
   6   8   5        1.90      601.16    842.37 o
   8   8   5     1120.40     1504.36    849.40 o
  10   8   5    30143.37    31629.92   1551.18 o
  12   8   5     4770.64     3980.91   1042.37 o
  14   8   5      255.53     -446.20   1141.01 o
  16   8   5    18728.21    16950.03   2978.18 o
 -17   9   5    42610.94    35702.82   3207.75 o
 -15   9   5     5688.80     4798.48    952.93 o
 -13   9   5       88.83       96.78    852.15 o
 -11   9   5    49458.05    48244.04   2216.33 o
  -9   9   5     2313.33     2717.42    851.15 o
  -7   9   5    14448.63    14924.86   1079.72 o
  -5   9   5    34536.98    33815.44   2355.57 o
  -3   9   5    17219.97    17453.47   1044.97 o
  -1   9   5     9813.82    10721.06    948.93 o
   1   9   5   185387.23   198590.50   6724.06 o
   3   9   5      162.03      246.21    799.47 o
   5   9   5      253.61     -487.98    866.87 o
   7   9   5    59373.86    66832.36   2790.53 o
   9   9   5    14061.73    16585.82   1279.83 o
  11   9   5     5233.06     5797.44   1033.31 o
  13   9   5    11174.30    12364.57   1083.44 o
  15   9   5       23.93      505.89    929.69 o
  17   9   5     1954.72    -1046.95   3621.21 o
 -16  10   5      322.51       30.32   1006.73 o
 -14  10   5    26433.84    25197.59   2142.27 o
 -12  10   5    52382.81    54104.42   2391.69 o
 -10  10   5     1160.43     1713.17    882.24 o
  -8  10   5     4010.10     3175.57   1068.96 o
  -6  10   5    59627.46    60353.16   3956.04 o
  -4  10   5     9739.92    11442.24   1045.46 o
  -2  10   5   129423.28   132297.55   5391.89 o
   0  10   5     7962.61     8083.91    863.51 o
   2  10   5     5664.05     6837.24    902.52 o
   4  10   5    32310.82    34836.37   1471.72 o
   6  10   5    80445.84    86264.12   3480.91 o
   8  10   5     2202.52     3092.49    890.82 o
  10  10   5    19140.95    22813.30   1545.76 o
  12  10   5    33689.21    36913.51   1172.64 o
  14  10   5     9759.73     9970.98   1257.35 o
  16  10   5    22835.34    18198.77   5594.10 o
 -15  11   5    11089.89     9007.86    995.30 o
 -13  11   5     9407.38     8406.01    915.75 o
 -11  11   5     6339.41     5136.77   1186.41 o
  -9  11   5     6005.67     6373.19    976.52 o
  -7  11   5    10728.80    11207.40    929.04 o
  -5  11   5    10443.99     9971.48   1300.84 o
  -3  11   5     1163.08     1477.55    944.56 o
  -1  11   5     2602.32     2290.80    777.02 o
   1  11   5    36305.78    38286.70   1550.88 o
   3  11   5     6319.36     5320.81    934.84 o
   5  11   5    11114.59    11435.54   1366.51 o
   7  11   5     3868.78     3694.31   1002.15 o
   9  11   5     2353.71     2048.09    860.57 o
  11  11   5     5938.55     5234.91   1018.50 o
  13  11   5     4643.32     3042.17    963.48 o
  15  11   5     4398.64     2635.10    954.66 o
 -14  12   5    10001.86     7157.15   1098.72 o
 -12  12   5      771.33     1960.50    995.03 o
 -10  12   5      627.06     1021.79    901.19 o
  -8  12   5    18134.93    17410.18   1175.72 o
  -6  12   5     6354.96     6217.25    815.02 o
  -4  12   5     1446.73     1498.80    926.85 o
  -2  12   5     4556.04     4269.88    799.59 o
   0  12   5      248.13     1333.76    894.01 o
   2  12   5      110.74      407.56    778.78 o
   4  12   5    19095.05    21979.05   1641.08 o
   6  12   5      608.19     1378.64    944.05 o
   8  12   5     2375.96     3340.87    883.63 o
  10  12   5    10879.22    11255.79   1189.16 o
  12  12   5     5837.88     4008.61    950.76 o
  14  12   5       86.04      175.47    858.88 o
 -13  13   5      466.06      211.56   1203.58 o
 -11  13   5    58043.22    54755.23   2069.02 o
  -9  13   5     2213.22     1909.66    978.59 o
  -7  13   5     5562.36     4926.99    822.36 o
  -5  13   5    25663.60    27434.82   1656.83 o
  -3  13   5       77.97     -265.68    908.84 o
  -1  13   5     3466.67     3820.21    793.88 o
   1  13   5    45844.31    48362.53   2218.07 o
   3  13   5     8295.05     9548.56    868.09 o
   5  13   5      547.31     1055.92    868.41 o
   7  13   5    51555.58    57725.84   3252.50 o
   9  13   5     1784.06     2110.62    848.40 o
  11  13   5     4981.93     5922.94    837.23 o
  13  13   5    20528.05    16165.69   3407.65 o
 -12  14   5     8261.87     4933.27   1245.56 o
 -10  14   5     4293.84     2097.82   1000.75 o
  -8  14   5    65284.47    67383.59   4402.49 o
  -6  14   5      525.83      764.41    808.58 o
  -4  14   5      156.45      703.57    794.27 o
  -2  14   5    37412.73    41842.13   2669.79 o
   0  14   5     1107.28     1021.11    809.54 o
   2  14   5     5306.09     4707.39   1157.66 o
   4  14   5    17313.85    18772.83   1253.43 o
   6  14   5     4240.48     4320.92    816.79 o
   8  14   5     3044.31     3089.14    959.22 o
  10  14   5    65509.95    64463.82   3926.51 o
  12  14   5       64.83      610.69    933.93 o
 -11  15   5    31747.50    27455.86   3159.75 o
  -9  15   5      344.08      248.55    953.56 o
  -7  15   5      949.86      576.60    811.91 o
  -5  15   5    10563.26    11110.09   1385.08 o
  -3  15   5    42813.09    45173.68   2861.10 o
  -1  15   5      413.02     -207.84    930.77 o
   1  15   5     1176.23     1633.19    901.86 o
   3  15   5    35713.49    40611.96   2206.33 o
   5  15   5     5270.71     5126.94    830.65 o
   7  15   5    29134.12    28322.53   1424.01 o
   9  15   5     4629.95     2828.97    972.47 o
  11  15   5     1302.80      148.29   1057.16 o
 -10  16   5      941.07      649.03   1387.79 o
  -8  16   5     2492.19      808.14    919.36 o
  -6  16   5     6824.09     5701.20    822.05 o
  -4  16   5    12768.78     9420.34   1985.08 o
  -2  16   5       13.69      262.72    841.09 o
   0  16   5      778.79      672.10    887.68 o
   2  16   5     4758.73     4595.08    862.33 o
   4  16   5    18271.71    17697.60   2236.26 o
   6  16   5     4712.76     4691.78    840.88 o
   8  16   5       47.19      108.63    910.20 o
  10  16   5     4208.48     3883.15   2482.67 o
  -7  17   5      887.79      179.17    836.62 o
  -5  17   5    18149.66    15876.44   1313.92 o
  -3  17   5     1631.20     1311.77    918.60 o
  -1  17   5     2384.99     2087.90    900.20 o
   1  17   5    24179.53    21045.98   1148.33 o
   3  17   5    11053.04    10716.73   1020.87 o
   5  17   5      310.03      517.03    793.80 o
   7  17   5     9685.37     7885.23   1106.68 o
  -6  18   5     3376.90     1451.65   1979.33 o
  -4  18   5      777.47     1090.53    851.05 o
  -2  18   5    40658.74    38604.55   2982.97 o
   0  18   5     1587.17      637.37    873.55 o
   2  18   5     3477.44     2587.98    843.93 o
   4  18   5    21286.68    19765.09    845.75 o
 -16   0   6     9045.53     4727.62   1698.69 o
 -14   0   6    37004.50    35194.33   1392.07 o
 -12   0   6    65186.96    68075.25   1688.84 o
 -10   0   6    23903.53    25670.97   1836.45 o
  -8   0   6       29.06     1499.82   1305.85 o
  -6   0   6   137538.72   138867.83   2029.19 o
  -4   0   6    30256.85    32174.20   1278.68 o
  -2   0   6      665.50     1125.56   1671.99 o
   0   0   6    10537.67    12099.05   1209.13 o
   2   0   6     1421.68     3933.40   1226.64 o
   4   0   6    46912.74    50585.55   1343.95 o
   6   0   6   173496.20   174285.59   3449.52 o
   8   0   6    32549.50    32696.72   1762.40 o
  10   0   6       14.43      666.96   1023.70 o
  12   0   6    37959.63    35020.36   2334.87 o
  14   0   6    16917.21    11123.80   2404.76 o
  16   0   6     6282.35     5967.87   1568.08 o
 -15   1   6    28774.20    29313.81   2011.12 o
 -13   1   6     8572.04     7059.17   1008.55 o
 -11   1   6    26633.73    28684.52   1500.51 o
  -9   1   6    33467.93    33976.16   1479.64 o
  -7   1   6    38557.44    41189.82   1512.51 o
  -5   1   6        1.60     1259.26    785.41 o
  -3   1   6    15079.22    14872.21   1088.83 o
  -1   1   6      229.22      182.37    802.31 o
   1   1   6      959.64      509.64    901.52 o
   3   1   6    26847.80    25379.33   1040.02 o
   5   1   6    22772.24    22285.97    889.47 o
   7   1   6    59992.04    57950.47   1139.66 o
   9   1   6    28126.73    27230.81    864.33 o
  11   1   6    11803.85    10971.79    862.31 o
  13   1   6     1149.60     1592.47    993.32 o
  15   1   6    19447.11    14382.39   1818.04 o
 -16   2   6     2012.26      -71.69    977.94 o
 -14   2   6     5160.07     2363.52    935.09 o
 -12   2   6      388.55      654.38   1041.60 o
 -10   2   6      210.42     -370.52    791.00 o
  -8   2   6     6468.43     5847.57    841.97 o
  -6   2   6     1193.04      860.42    860.39 o
  -4   2   6     2176.51     1425.53    890.56 o
  -2   2   6     1540.46     1022.23    973.66 o
   0   2   6     2265.30     2697.74   1130.68 o
   2   2   6     1563.84     1770.12    918.02 o
   4   2   6     4785.83     5155.34   1128.48 o
   6   2   6     1947.31     2134.65    998.74 o
   8   2   6      201.65     -417.72    911.27 o
  10   2   6      830.93     1074.44    834.43 o
  12   2   6      354.80      115.50    963.47 o
  14   2   6     1957.23     1016.78   1075.76 o
  16   2   6      238.15     2631.07   2043.71 o
 -15   3   6     2744.78     1766.74    918.60 o
 -13   3   6     2378.15     1751.77    883.75 o
 -11   3   6     3200.46     3024.76    872.00 o
  -9   3   6    18794.59    19145.97    863.74 o
  -7   3   6    10853.18    10732.34    805.97 o
  -5   3   6    13431.69    14235.13    931.26 o
  -3   3   6     8860.24     9137.39   1047.27 o
  -1   3   6      193.69      707.05    867.62 o
   1   3   6     1859.53     2248.30    784.60 o
   3   3   6     8331.93     8503.47    881.97 o
   5   3   6    10508.27    12954.46    842.64 o
   7   3   6     3438.33     3326.38    878.30 o
   9   3   6    13437.30    13874.37    895.07 o
  11   3   6     2731.83     2640.49    966.37 o
  13   3   6     2622.66     3515.59    917.46 o
  15   3   6     3606.80     1214.19   1020.84 o
 -16   4   6    17915.66    13850.78   1218.77 o
 -14   4   6      209.49      537.17    975.23 o
 -12   4   6     6716.92     5921.17   1046.96 o
 -10   4   6      895.60      567.44    856.49 o
  -8   4   6      163.50      -82.39    902.24 o
  -6   4   6    68012.48    68141.26   2549.12 o
  -4   4   6    26572.86    27580.27   1020.41 o
  -2   4   6    57436.22    59701.31   1855.32 o
   0   4   6    39472.60    40708.33   1673.46 o
   2   4   6    32614.44    34811.80   1068.08 o
   4   4   6      135.88       83.64    770.52 o
   6   4   6    48903.29    53855.82   2251.18 o
   8   4   6     3056.01     3501.02    905.30 o
  10   4   6      166.91      501.23    850.91 o
  12   4   6     9214.85     8194.75    999.55 o
  14   4   6     8378.48     6197.45   1683.60 o
 -15   5   6    47500.07    42323.90   2236.30 o
 -13   5   6     6474.02     4298.07   1390.74 o
 -11   5   6      333.48     -114.76    874.93 o
  -9   5   6     2417.23      804.50   1035.42 o
  -7   5   6     6675.29     7380.87    963.06 o
  -5   5   6    57967.89    60405.64   2329.98 o
  -3   5   6   136379.89   142106.17   5580.11 o
  -1   5   6    30247.23    32585.50   1055.93 o
   1   5   6      206.07     -557.78    876.06 o
   3   5   6    94350.53   101657.88   2742.40 o
   5   5   6    31047.45    33561.66   1193.49 o
   7   5   6     4673.94     5458.34   1045.94 o
   9   5   6     2694.91     2173.46    797.52 o
  11   5   6       18.16      796.60    809.74 o
  13   5   6     9172.13     5945.27   1078.49 o
  15   5   6    55827.25    48054.34   3445.86 o
 -14   6   6        8.73     2187.20   1075.03 o
 -12   6   6      107.20     -445.68    964.33 o
 -10   6   6     2735.35     3495.88   1015.47 o
  -8   6   6     3029.02     3079.77    843.26 o
  -6   6   6    18813.66    20211.07   1267.56 o
  -4   6   6    12355.71    14370.54   1171.57 o
  -2   6   6    46904.35    50849.12   2289.90 o
   0   6   6    24091.98    26162.40   1221.28 o
   2   6   6    21003.64    22690.46   1056.00 o
   4   6   6     1429.96     2021.72    824.64 o
   6   6   6     9345.18    10517.89    801.85 o
   8   6   6     1088.29      831.58    866.27 o
  10   6   6     1197.03     1417.31    832.02 o
  12   6   6      383.26      559.11    853.93 o
  14   6   6     4614.98     3181.71    986.72 o
 -15   7   6      169.13     1450.99   1886.09 o
 -13   7   6      287.79     -101.05   1094.52 o
 -11   7   6        0.77      848.93    989.19 o
  -9   7   6     1777.62     1382.57    985.68 o
  -7   7   6        0.32      -65.23    839.49 o
  -5   7   6     2384.01     4068.28    827.29 o
  -3   7   6      418.44      577.76    769.85 o
  -1   7   6     2562.87     2226.83    978.54 o
   1   7   6     6140.83     6573.75    761.09 o
   3   7   6      663.28     1304.71    745.09 o
   5   7   6      115.04     -639.82    753.38 o
   7   7   6        4.68      -38.20    826.34 o
   9   7   6     2378.24     1872.65    879.66 o
  11   7   6      711.55      548.11    858.39 o
  13   7   6       65.36      422.00    883.19 o
 -14   8   6     8285.73     5456.15   1728.26 o
 -12   8   6     9919.47     9348.09   1138.95 o
 -10   8   6     2158.67     2080.52    855.28 o
  -8   8   6     1401.40     1094.08    916.07 o
  -6   8   6    13018.80    14169.62    987.95 o
  -4   8   6    11954.19    11824.92    875.44 o
  -2   8   6     7515.16     8280.74   1039.91 o
   0   8   6    40436.11    43999.47   2110.48 o
   2   8   6    13366.37    14685.24    776.33 o
   4   8   6     9957.91    10657.66    800.20 o
   6   8   6    13859.57    15904.47    973.76 o
   8   8   6     1583.26     1564.29    732.87 o
  10   8   6      390.94     1088.97    811.34 o
  12   8   6     8894.17     7913.93   1518.08 o
  14   8   6     6664.53     5126.31   2296.43 o
 -13   9   6     9307.16     7264.14    967.29 o
 -11   9   6    15356.82    14481.06   1318.58 o
  -9   9   6    21898.56    20660.14   1523.28 o
  -7   9   6    24267.76    25713.34   2049.88 o
  -5   9   6       18.61      712.11    807.50 o
  -3   9   6    31152.26    33026.79   2007.34 o
  -1   9   6     4425.25     5004.59    801.08 o
   1   9   6     1021.59     1460.19    721.76 o
   3   9   6    38445.38    41218.13   2045.89 o
   5   9   6    16651.59    18399.66   1037.20 o
   7   9   6    38187.50    42150.56   2491.91 o
   9   9   6    20237.00    21693.58   1809.92 o
  11   9   6     9557.11     8619.03    950.88 o
  13   9   6      241.06     1647.13   1078.89 o
 -12  10   6    28649.64    22297.55   3015.76 o
 -10  10   6     9459.69     7723.86   1032.61 o
  -8  10   6      440.52      544.27    928.76 o
  -6  10   6    55569.46    56288.03   4095.74 o
  -4  10   6    12516.83     9811.32   1413.45 o
  -2  10   6       33.75      850.20    807.62 o
   0  10   6     7456.77     8742.28    822.42 o
   2  10   6      240.66     1054.22    747.22 o
   4  10   6    24603.04    26366.30   1678.11 o
   6  10   6    73536.93    73698.05   3534.76 o
   8  10   6    12709.86    13591.00   1505.43 o
  10  10   6       87.05      146.54    964.57 o
  12  10   6    16175.88    15776.96   2223.55 o
 -11  11   6    11324.95     8268.99    924.60 o
  -9  11   6     7616.93     5072.49    953.01 o
  -7  11   6    11245.84     9440.58   1747.59 o
  -5  11   6     1034.48     1221.97    861.24 o
  -3  11   6      785.06      779.42    752.42 o
  -1  11   6     9436.41     8959.26    819.68 o
   1  11   6     5527.12     5420.35    722.74 o
   3  11   6      130.72      435.07    820.18 o
   5  11   6     4097.06     3336.78   1063.65 o
   7  11   6    22330.16    22462.24   1382.54 o
   9  11   6     5733.46     4480.82   1018.65 o
  11  11   6     2361.04     1234.60    813.80 o
 -10  12   6     2645.62     1588.02    865.98 o
  -8  12   6     4577.43     3392.05    778.33 o
  -6  12   6     2424.11     2025.09    813.69 o
  -4  12   6     1406.81     1716.87    865.21 o
  -2  12   6      982.63      728.28    856.64 o
   0  12   6    16760.92    16604.26   1341.48 o
   2  12   6     3409.05     3197.18    766.50 o
   4  12   6       10.00      543.71    777.39 o
   6  12   6     1350.13      794.68    779.30 o
   8  12   6     1930.62     1988.66    882.46 o
  10  12   6     2549.35     1170.30    862.37 o
  -9  13   6    28166.88    22412.52   2305.20 o
  -7  13   6    11705.30    10750.76   1665.71 o
  -5  13   6     8966.25     4956.14   1634.73 o
  -3  13   6    16135.57    12687.40   2095.61 o
  -1  13   6     3657.15     2428.56    748.67 o
   1  13   6      100.43      -85.69    786.31 o
   3  13   6    15145.23    16592.04   3054.55 o
   5  13   6    10723.69    10280.48   1352.01 o
   7  13   6     3775.95     2157.70    801.45 o
   9  13   6    22746.87    14563.23   3170.64 o
  -8  14   6     1872.21     1383.27   1899.88 o
  -6  14   6    33431.99    31398.27   3414.93 o
  -4  14   6     9492.78     9414.99    914.40 o
  -2  14   6    16702.84    14313.92   1193.60 o
   0  14   6    10979.87    10680.66   1573.94 o
   2  14   6    10018.51     8693.26    777.80 o
   4  14   6       59.45      798.62    895.80 o
   6  14   6    26504.64    25495.50   1321.41 o
  -5  15   6    16849.70    13961.19   4418.63 o
  -3  15   6    23830.32    23126.45   3092.69 o
  -1  15   6     3894.53     -904.12    920.00 o
   1  15   6     1022.44      605.72    818.46 o
   3  15   6    15029.45    13800.15   1382.97 o
   5  15   6     6163.06     4012.69   1602.85 o
   0  16   6     1047.75      599.35   2202.42 o
 -12   0   7     9014.92     7322.76   2477.17 o
 -10   0   7      310.08      136.91   1424.89 o
  -8   0   7    94950.62    95437.26   3571.82 o
  -6   0   7    24448.52    24779.55   1577.65 o
  -4   0   7     1375.16      999.69   1607.63 o
  -2   0   7     7810.78     9033.07   1407.96 o
   0   0   7        1.59     1082.06   1068.78 o
   2   0   7      620.32     1228.08   1051.54 o
   4   0   7    58234.53    58204.99   2259.95 o
   6   0   7    11859.08    10958.24   1416.88 o
   8   0   7     6660.26     7705.64   1059.42 o
  10   0   7    37399.73    31096.73   1416.70 o
 -11   1   7    16473.40    14109.85   1528.71 o
  -9   1   7     3897.44     3142.07    845.43 o
  -7   1   7     3116.00     4227.06    928.91 o
  -5   1   7    71283.70    71025.95   1917.57 o
  -3   1   7       65.95       11.71    774.26 o
  -1   1   7       58.83      658.53    832.88 o
   1   1   7     1372.48     1494.75    789.39 o
   3   1   7       15.51      565.57    787.66 o
   5   1   7     4489.55     3273.13    903.57 o
   7   1   7    25048.49    22616.29   1110.57 o
   9   1   7      204.78      778.67    802.79 o
  11   1   7      877.41      679.24    903.92 o
 -12   2   7      152.99     -937.91   3369.91 o
 -10   2   7      180.99      372.30    859.67 o
  -8   2   7     3422.22     2116.11    814.06 o
  -6   2   7      129.19     -299.93    804.47 o
  -4   2   7     1476.15     1314.47    775.93 o
  -2   2   7     1482.71     1721.71    870.55 o
   0   2   7       28.58      733.94    838.80 o
   2   2   7     1035.09      339.50    834.18 o
   4   2   7     6020.65     6002.29    796.60 o
   6   2   7       72.87      150.67    869.92 o
   8   2   7      284.20      148.73    808.58 o
  10   2   7     1613.93     1849.94    810.84 o
 -11   3   7       36.68     -890.56    890.56 o
  -9   3   7       50.70      693.86    905.37 o
  -7   3   7      365.80      687.64    895.23 o
  -5   3   7    26129.68    25027.79   2298.21 o
  -3   3   7      972.55      -37.17    931.52 o
  -1   3   7       17.53     -753.37    753.37 o
   1   3   7    14761.54    14480.85    753.12 o
   3   3   7      184.61      -59.61    804.58 o
   5   3   7     1225.91     1966.96    850.93 o
   7   3   7     2105.04     1880.22    786.12 o
   9   3   7      108.10      160.23    751.17 o
  11   3   7      589.09      149.13   1121.78 o
 -10   4   7        1.24     1807.67    892.02 o
  -8   4   7     8337.54     5864.25    994.45 o
  -6   4   7       79.49      938.73   1040.76 o
  -4   4   7     5728.09     5306.86   1085.84 o
  -2   4   7    43051.36    42195.05   1470.78 o
   0   4   7      819.96     1161.22    888.20 o
   2   4   7     1575.43     1484.77   1183.04 o
   4   4   7    83096.24    81992.52   2217.30 o
   6   4   7      553.48      210.02    852.72 o
   8   4   7      259.02      526.47    918.35 o
  10   4   7     1724.04     1662.47    880.24 o
 -11   5   7     2572.75     2807.46   1608.65 o
  -9   5   7      384.24     1175.01    844.97 o
  -7   5   7     1116.94       23.05    904.32 o
  -5   5   7    39513.52    40036.35   4161.52 o
  -3   5   7    17248.43    18662.31   1598.97 o
  -1   5   7     3731.85     2831.89    838.66 o
   1   5   7    75771.90    83279.48   2920.01 o
   3   5   7    30630.25    32308.42   1772.74 o
   5   5   7     3867.29     4072.60    820.83 o
   7   5   7     7652.35     4028.78   1470.03 o
   9   5   7      364.58      165.43    999.57 o
 -10   6   7      262.11      -32.57   1435.91 o
  -8   6   7       48.62     1690.64   1045.67 o
  -6   6   7     1966.21     5198.88   1083.47 o
  -4   6   7    10238.65    10424.47   1570.03 o
  -2   6   7     8872.40     6489.06   1234.41 o
   0   6   7      625.37      994.38    904.85 o
   2   6   7     5249.90     5084.13   1109.01 o
   4   6   7    46332.19    50056.30   2199.46 o
   6   6   7     1387.11     1445.72    928.21 o
   8   6   7      120.66      577.99    826.08 o
  10   6   7      785.36     1513.13   1444.04 o
  -9   7   7       34.31     -464.31   1127.69 o
  -7   7   7      355.74      -40.89    925.02 o
  -5   7   7      125.14     1617.22    838.20 o
  -3   7   7      207.40      448.90    769.84 o
  -1   7   7        8.77      522.01    885.71 o
   1   7   7       84.46     -460.74    779.42 o
   3   7   7      104.66      584.15    748.79 o
   5   7   7       39.67     -562.61    762.80 o
   7   7   7     4358.85     3076.76    837.88 o
   9   7   7       94.66       71.92   1162.91 o
  -8   8   7    20281.13    16927.22   3833.05 o
  -6   8   7      492.47     1681.00    806.80 o
  -4   8   7     2286.85     1744.97    971.40 o
  -2   8   7     5615.08     3246.38    884.74 o
   0   8   7      197.27      154.11    756.75 o
   2   8   7      542.09       43.17    805.32 o
   4   8   7    28458.69    28229.98   2363.91 o
   6   8   7     1215.36     1752.98    919.64 o
   8   8   7      191.86      828.44   1700.28 o
  -7   9   7      339.41     1034.22   1106.19 o
  -5   9   7    53096.54    50109.79   4801.78 o
  -3   9   7      196.31      141.08    822.71 o
  -1   9   7      236.00      356.12    877.11 o
   1   9   7     6796.64     7916.30    858.76 o
   3   9   7     1137.02     1396.02    751.75 o
   5   9   7      758.34      719.88    755.31 o
   7   9   7    33420.96    43550.07   1853.68 o
  -6  10   7    11542.54     8372.29   1215.29 o
  -4  10   7      579.25      945.27    900.64 o
  -2  10   7     1085.06      148.63    859.97 o
   0  10   7        0.84      442.34    772.97 o
   2  10   7      160.97      781.71    786.20 o
   4  10   7    24395.37    23753.44   1125.38 o
   6  10   7     6066.21     1598.03   2612.72 o
  -3  11   7      443.27     1072.50   1864.12 o
  -1  11   7       39.23      369.04    751.47 o
   1  11   7     4110.79     1732.39   1528.20 o
   3  11   7      804.05     1194.88    945.56 o
 
